# Supplementary material for: Proof-of-Concept Study on the Use of Tangerine-Derived Nanovesicles as siRNA Delivery Vehicles toward Colorectal Cancer Cell Line SW480
Source: Int J Mol Sci. 2023 Dec 30;25(1):546. doi: 10.3390/ijms25010546 (PMC10779162; doi:10.3390/ijms25010546)
Supplement: Supplementary file 1 [file ijms-25-00546-s001.zip › Supplementary Table S1.xlsx]

## Sheet: report ID.citrus_sinensis
Supplementary Table S1 - Protein identified in TNVs
AC Number *	Entry Name *	Gene Name	Protein Description
A0A067CYP9	A0A067CYP9_CITSI	CISIN_1g045313mg	GDSL esterase/lipase (Fragment)
A0A067CYW4	A0A067CYW4_CITSI	CISIN_1g032049mg	40S ribosomal protein S16
A0A067CZF3	A0A067CZF3_CITSI	CISIN_1g027381mg	Germin-like protein
A0A067CZG4	A0A067CZG4_CITSI	CISIN_1g023714mg	Protein FATTY ACID EXPORT 3, chloroplastic
A0A067CZL7	A0A067CZL7_CITSI	CISIN_1g034296mg	Translation elongation factor EF1B beta/delta subunit guanine nucleotide exchange domain-containing protein
A0A067CZM5	A0A067CZM5_CITSI	CISIN_1g0325512mg	superoxide dismutase (Fragment)
A0A067CZV7	A0A067CZV7_CITSI	CISIN_1g025525mg	allene-oxide cyclase
A0A067D014	A0A067D014_CITSI	CISIN_1g047304mg	Dynamin stalk domain-containing protein (Fragment)
A0A067D033	A0A067D033_CITSI	CISIN_1g044642mg	40S ribosomal protein S8 (Fragment)
A0A067D038	A0A067D038_CITSI	CISIN_1g048791mg	Protein kinase domain-containing protein (Fragment)
A0A067D0E5	A0A067D0E5_CITSI	CISIN_1g045943mg	NmrA-like domain-containing protein (Fragment)
A0A067D0P8	A0A067D0P8_CITSI	CISIN_1g036971mg	O-methyltransferase domain-containing protein
A0A067D0Q5	A0A067D0Q5_CITSI	CISIN_1g035611mg	BTB domain-containing protein
A0A067D0U1	A0A067D0U1_CITSI	CISIN_1g046933mg	Uncharacterized protein (Fragment)
A0A067D111	A0A067D111_CITSI	CISIN_1g046457mg	Phospholipase/carboxylesterase/thioesterase domain-containing protein (Fragment)
A0A067D1F0	A0A067D1F0_CITSI	CISIN_1g032577mg	NADP-dependent oxidoreductase domain-containing protein
A0A067D1R6	A0A067D1R6_CITSI	CISIN_1g017568mg	Uncharacterized protein
A0A067D1T7	A0A067D1T7_CITSI	CISIN_1g027629mg	Alpha-D-phosphohexomutase alpha/beta/alpha domain-containing protein
A0A067D1W8	A0A067D1W8_CITSI	CISIN_1g035290mg	Dynamin-type G domain-containing protein
A0A067D211	A0A067D211_CITSI	CISIN_1g039995mg	Tryptophan synthase beta chain-like PALP domain-containing protein
A0A067D268	A0A067D255_CITSI	CISIN_1g024565mg	Glyceraldehyde 3-phosphate dehydrogenase NAD(P) binding domain-containing protein
A0A067D2V3	A0A067D2V3_CITSI	CISIN_1g0014661mg	Piwi domain-containing protein
A0A067D2V4	A0A067D2V4_CITSI	CISIN_1g038976mg	Carboxypeptidase (Fragment)
A0A067D331	A0A067D331_CITSI	CISIN_1g032604mg	Uncharacterized protein
A0A067D361	A0A067D361_CITSI	CISIN_1g014206mg	Terpene synthase metal-binding domain-containing protein
A0A067D362	A0A067D362_CITSI	CISIN_1g030790mg	Ribosome-recycling factor, chloroplastic
A0A067D3S0	A0A067D3S0_CITSI	CISIN_1g031532mg	Uncharacterized protein (Fragment)
A0A067D3U0	A0A067D3U0_CITSI	CISIN_1g043492mg	chlorophyllase (Fragment)
A0A067D3Y7	A0A067D3Y7_CITSI	CISIN_1g038758mg	Pentacotripeptide-repeat region of PRORP domain-containing protein (Fragment)
A0A067D406	A0A067DBQ5_CITSI	CISIN_1g048507mg	Disease resistance RPP13-like protein 1
A0A067D489	A0A067D0V3_CITSI	CISIN_1g037758mg	Glutamine amidotransferase type-2 domain-containing protein (Fragment)
A0A067D4B6	A0A067D4B6_CITSI	CISIN_1g021949mg	C2 domain-containing protein
A0A067D4M8	A0A067G5K5_CITSI	CISIN_1g031165mg	60S ribosomal protein L21
A0A067D4N5	A0A067D4N5_CITSI	CISIN_1g042131mg	ATP-grasp domain-containing protein
A0A067D4P5	A0A067D4P5_CITSI	CISIN_1g033538mg	60S ribosomal protein L4 C-terminal domain-containing protein
A0A067D4R9	A0A067D4R9_CITSI	CISIN_1g021511mg	GH18 domain-containing protein
A0A067D4S4	A0A067D0Z5_CITSI	CISIN_1g045250mg	S-methyl-5-thioribose kinase (Fragment)
A0A067D4T6	A0A067D4T6_CITSI	CISIN_1g037233mg	Snakin-1
A0A067D515	A0A067D515_CITSI	CISIN_1g036405mg	SHSP domain-containing protein (Fragment)
A0A067D520	A0A067D520_CITSI	CISIN_1g035907mg	60S ribosomal protein L27 (Fragment)
A0A067D5E2	A0A067D5E2_CITSI	CISIN_1g036428mg	CMP/dCMP-type deaminase domain-containing protein (Fragment)
A0A067D5F4	A0A067D5F4_CITSI	CISIN_1g025042mg	Phosphoserine phosphatase
A0A067D5I1	A0A067D5I1_CITSI	LSM3	U6 snRNA-associated Sm-like protein LSm3
A0A067D5S1	A0A067H0B5_CITSI	CISIN_1g0163112mg	Serpin domain-containing protein (Fragment)
A0A067D616	A0A067FU45_CITSI	CISIN_1g031365mg	SHSP domain-containing protein
A0A067D659	A0A067D659_CITSI	CISIN_1g046262mg	PB1 domain-containing protein (Fragment)
A0A067D6N1	A0A067D6N1_CITSI	CISIN_1g034078mg	Uncharacterized protein
A0A067D6N7	A0A067D6N7_CITSI	CISIN_1g047908mg	Ribosomal protein L18e/L15P domain-containing protein (Fragment)
A0A067D6V2	A0A067D6V2_CITSI	CISIN_1g0357982mg	ATP-dependent Clp protease proteolytic subunit (Fragment)
A0A067D730	A0A067D730_CITSI	CISIN_1g020630mg	Serine aminopeptidase S33 domain-containing protein
A0A067D7H7	A0A067D7H7_CITSI	CISIN_1g030245mg	Peptidyl-prolyl cis-trans isomerase
A0A067D7K8	A0A067GLV0_CITSI	CISIN_1g010652mg	6-phosphogluconate dehydrogenase, decarboxylating
A0A067D7K8	A0A067D7K8_CITSI	CISIN_1g041006mg	phosphogluconate dehydrogenase (NADP(+)-dependent, decarboxylating)
A0A067D7X0	A0A067D1U7_CITSI	CISIN_1g010089mg	NB-ARC domain-containing protein
A0A067D7Z2	A0A067D7Z2_CITSI	CISIN_1g036022mg	Bulb-type lectin domain-containing protein (Fragment)
A0A067D854	A0A067G4W5_CITSI	CISIN_1g001541mg	Sucrose-phosphate synthase
A0A067D899	A0A067D899_CITSI	CISIN_1g034019mg	Uncharacterized protein
A0A067D8A9	A0A067D8A9_CITSI	CISIN_1g045034mg	Prolamin-like domain-containing protein
A0A067D8E5	A0A067D8E5_CITSI	CISIN_1g038954mg	Mitochondrial pyruvate carrier (Fragment)
A0A067D8J0	A0A067D8J0_CITSI	CISIN_1g023384mg	O-methyltransferase domain-containing protein
A0A067D8J2	A0A067D8J2_CITSI	CISIN_1g020492mg	Glycoside hydrolase family 31 N-terminal domain-containing protein
A0A067D8J5	A0A067D8J5_CITSI	CISIN_1g035879mg	Fe2OG dioxygenase domain-containing protein (Fragment)
A0A067D8S6	A0A067D8S6_CITSI	CISIN_1g030771mg	Ribosomal protein L18e/L15P domain-containing protein
A0A067D985	A0A067D985_CITSI	CISIN_1g031786mg	NADH dehydrogenase [ubiquinone] 1 alpha subcomplex subunit 13
A0A067DA05	A0A067DA05_CITSI	CISIN_1g046846mg	AMP-binding enzyme C-terminal domain-containing protein (Fragment)
A0A067DA46	A0A067DA46_CITSI	CISIN_1g002960mg	Phospholipase D
A0A067DAH4	A0A067DAH4_CITSI	CISIN_1g0203061mg	Uracil phosphoribosyltransferase (Fragment)
A0A067DAI0	A0A067DAI0_CITSI	CISIN_1g036810mg	Uncharacterized protein (Fragment)
A0A067DAR4	A0A067DAR4_CITSI	CISIN_1g034269mg	Snakin-2
A0A067DAV6	A0A067DAV6_CITSI	CISIN_1g031533mg	SHSP domain-containing protein
A0A067DAV6	A0A067G1V8_CITSI	CISIN_1g031515mg	SHSP domain-containing protein
A0A067DAZ0	A0A067DAZ0_CITSI	CISIN_1g035183mg	Uncharacterized protein
A0A067DB08	A0A067DB08_CITSI	CISIN_1g034012mg	EF-hand domain-containing protein
A0A067DB11	A0A067ELR1_CITSI	CISIN_1g041344mg	PH domain-containing protein (Fragment)
A0A067DB13	A0A067DB13_CITSI	CISIN_1g027949mg	Uncharacterized protein
A0A067DB37	A0A067DB37_CITSI	CISIN_1g039466mg	(S)-2-hydroxy-acid oxidase (Fragment)
A0A067DBE5	A0A067DBE5_CITSI	CISIN_1g046809mg	Secoisolariciresinol dehydrogenase (Fragment)
A0A067DBG9	A0A067DBG9_CITSI	CISIN_1g034103mg	ATPase V1 complex subunit H C-terminal domain-containing protein
A0A067DBQ7	A0A067DBQ7_CITSI	CISIN_1g029185mg	Fatty acyl-CoA reductase C-terminal domain-containing protein
A0A067DBR7	A0A067EYP8_CITSI	CISIN_1g015873mg	S-adenosylmethionine synthase
A0A067DBT1	A0A067DBT1_CITSI	CISIN_1g008113mg	peptidylprolyl isomerase
A0A067DBT3	A0A067DBT3_CITSI	CISIN_1g022579mg	Peptidase M20 dimerisation domain-containing protein
A0A067DBU3	A0A067DBU3_CITSI	CISIN_1g024846mg	FMN hydroxy acid dehydrogenase domain-containing protein
A0A067DBV2	A0A067DBV2_CITSI	CISIN_1g030674mg	AAA+ ATPase domain-containing protein
A0A067DBX7	A0A067DBX7_CITSI	CISIN_1g048758mg	NB-ARC domain-containing protein (Fragment)
A0A067DC20	A0A067DC20_CITSI	CISIN_1g0137242mg	DUF4005 domain-containing protein (Fragment)
A0A067DC38	A0A067DC38_CITSI	CISIN_1g032745mg	Cytochrome b5 heme-binding domain-containing protein
A0A067DC51	A0A067DC51_CITSI	CISIN_1g020203mg	Leucine-rich repeat-containing N-terminal plant-type domain-containing protein
A0A067DC52	A0A067DC52_CITSI	CISIN_1g032783mg	7,8-dihydroneopterin aldolase
A0A067DC97	A0A067DC97_CITSI	CISIN_1g040584mg	UDP-glucose 4-epimerase
A0A067DCA1	A0A067DCA1_CITSI	CISIN_1g040222mg	CASP-like protein (Fragment)
A0A067DCA8	A0A067DCA8_CITSI	CISIN_1g033708mg	Uncharacterized protein
A0A067DCD1	A0A067DK02_CITSI	CISIN_1g0259442mg	Haloacid dehalogenase-like hydrolase domain-containing protein Sgpp (Fragment)
A0A067DCF3	A0A067DCF3_CITSI	CISIN_1g040329mg	GST N-terminal domain-containing protein (Fragment)
A0A067DCL7	A0A067DCL7_CITSI	CISIN_1g010403mg	3-isopropylmalate dehydratase
A0A067DCQ2	A0A067EIP6_CITSI	CISIN_1g002768mg	Plasma membrane ATPase
A0A067DCR2	A0A067DCR2_CITSI	CISIN_1g033433mg	Ribosomal protein L10e/L16 domain-containing protein
A0A067DCR2	A0A067EUN1_CITSI	CISIN_1g027696mg	Ribosomal protein L10e/L16 domain-containing protein
A0A067DCT3	A0A067DCT3_CITSI	CISIN_1g034107mg	Uncharacterized protein
A0A067DCX3	A0A067FND2_CITSI	CISIN_1g0092461mg	Heat shock protein 70 (Fragment)
A0A067DCX3	A0A067DCX3_CITSI	CISIN_1g020168mg	Uncharacterized protein
A0A067DCX8	A0A067DCX8_CITSI	CISIN_1g032953mg	DOMON domain-containing protein
A0A067DD00	A0A067G3G1_CITSI	CISIN_1g0068982mg	Condensin complex subunit 1 C-terminal domain-containing protein (Fragment)
A0A067DD43	A0A067DD43_CITSI	CISIN_1g0404312mg	NmrA-like domain-containing protein (Fragment)
A0A067DD81	A0A067DD81_CITSI	CISIN_1g046801mg	CS domain-containing protein (Fragment)
A0A067DDA1	A0A067DDA1_CITSI	CISIN_1g034633mg	HMA domain-containing protein
A0A067DDA2	A0A067DDA2_CITSI	TIP1	Putative aquaporin TIP13
A0A067DDD7	A0A067DDD7_CITSI	CISIN_1g027122mg	Uncharacterized protein
A0A067DDG9	A0A067DDG9_CITSI	CISIN_1g048634mg	Probable 6-phosphogluconolactonase (Fragment)
A0A067DDI0	A0A067DQM9_CITSI	CISIN_1g027956mg	glutathione transferase
A0A067DDK0	A0A067DDK0_CITSI	CISIN_1g028507mg	Uncharacterized protein
A0A067DDN4	A0A067DDN4_CITSI	CISIN_1g028375mg	DNA repair RAD52-like protein 2, chloroplastic
A0A067DDU2	A0A067DDU2_CITSI	CISIN_1g0110572mg	Glutamate decarboxylase (Fragment)
A0A067DDV8	A0A067DDV8_CITSI	CISIN_1g010699mg	Cytochrome P450
A0A067DDW9	A0A067DDW9_CITSI	CISIN_1g030343mg	Aminoacyl-transfer RNA synthetases class-II family profile domain-containing protein
A0A067DDZ2	A0A067DDZ2_CITSI	CISIN_1g0264182mg	NAD-dependent epimerase/dehydratase domain-containing protein
A0A067DE21	A0A067DE21_CITSI	CISIN_1g003601mg	methionine--tRNA ligase
A0A067DE22	A0A067DE22_CITSI	CISIN_1g032207mg	Enoyl-CoA hydratase
A0A067DE34	A0A067DE34_CITSI	CISIN_1g021960mg	Uncharacterized protein
A0A067DE56	A0A067DE56_CITSI	CISIN_1g0203062mg	Uracil phosphoribosyltransferase (Fragment)
A0A067DE71	A0A067DE71_CITSI	CISIN_1g000999mg	isoleucine--tRNA ligase
A0A067DE96	A0A067DE96_CITSI	CISIN_1g0260372mg	Thaumatin-like protein (Fragment)
A0A067DEB9	A0A067DEB9_CITSI	CISIN_1g027057mg	non-reducing end alpha-L-arabinofuranosidase
A0A067DEB9	A0A067DEC7_CITSI	CISIN_1g026638mg	non-reducing end alpha-L-arabinofuranosidase
A0A067DEC9	A0A067DEC9_CITSI	CISIN_1g022896mg	FAD/NAD(P)-binding domain-containing protein
A0A067DED1	A0A067GR44_CITSI	CISIN_1g020854mg	Uncharacterized protein
A0A067DEE9	A0A067DEE9_CITSI	CISIN_1g027418mg	Proteasome subunit beta
A0A067DEE9	A0A067H1G0_CITSI	CISIN_1g027426mg	Proteasome subunit beta
A0A067DEH0	A0A067DEH0_CITSI	CISIN_1g0102391mg	Major facilitator superfamily (MFS) profile domain-containing protein
A0A067DEI6	A0A067DEI6_CITSI	CISIN_1g027801mg	6,7-dimethyl-8-ribityllumazine synthase
A0A067DEN7	A0A067EL33_CITSI	CISIN_1g0098041mg	Phosphofructokinase domain-containing protein (Fragment)
A0A067DES3	A0A067DES3_CITSI	CISIN_1g016234mg	Tyrosine-protein phosphatase domain-containing protein
A0A067DES5	A0A067DES5_CITSI	CISIN_1g0139392mg	CBS domain-containing protein (Fragment)
A0A067DET1	A0A067DET1_CITSI	CISIN_1g022657mg	2-C-methyl-D-erythritol 4-phosphate cytidylyltransferase
A0A067DEV5	A0A067DEV5_CITSI	CISIN_1g041416mg	Uncharacterized protein
A0A067DEW1	A0A067DEW1_CITSI	CISIN_1g028014mg	MOB kinase activator-like 1A
A0A067DF04	A0A067DF04_CITSI	CISIN_1g042638mg	Uncharacterized protein (Fragment)
A0A067DF31	A0A067DF31_CITSI	CISIN_1g021570mg	Tryptophan synthase beta chain-like PALP domain-containing protein
A0A067DF44	A0A067DF44_CITSI	CISIN_1g035289mg	Uncharacterized protein
A0A067DF90	A0A067DF90_CITSI	CISIN_1g045216mg	Uncharacterized protein
A0A067DF98	A0A067DF98_CITSI	CISIN_1g047742mg	Isopenicillin N synthase-like Fe(2+) 2OG dioxygenase domain-containing protein (Fragment)
A0A067DFC3	A0A067DFC3_CITSI	CISIN_1g018404mg	Enoyl reductase (ER) domain-containing protein
A0A067DFE7	A0A067DFE7_CITSI	CISIN_1g031781mg	peptidylprolyl isomerase
A0A067DFJ2	A0A067DFJ2_CITSI	CISIN_1g046018mg	Strictosidine synthase conserved region domain-containing protein (Fragment)
A0A067DFM2	A0A067DFM2_CITSI	CISIN_1g045491mg	40S ribosomal protein S3a (Fragment)
A0A067DFN5	A0A067F9E7_CITSI	CISIN_1g0075121mg	D-3-phosphoglycerate dehydrogenase
A0A067DFS3	A0A067DFS3_CITSI	CISIN_1g013734mg	Pectin acetylesterase
A0A067DFS4	A0A067DFS4_CITSI	CISIN_1g027026mg	SHSP domain-containing protein
A0A067DFU6	A0A067DFU6_CITSI	CISIN_1g043745mg	Uncharacterized protein
A0A067DFX2	A0A067DFX2_CITSI	CISIN_1g030642mg	Glycoside hydrolase family 19 catalytic domain-containing protein
A0A067DFZ0	A0A067DFZ0_CITSI	CISIN_1g021826mg	Phosphate-induced protein 1
A0A067DG22	A0A067DG22_CITSI	CISIN_1g048503mg	Peptidase A1 domain-containing protein (Fragment)
A0A067DG66	A0A067FIY8_CITSI	CISIN_1g027824mg	Ras-related protein Rab11D
A0A067DG66	A0A067GDU7_CITSI	CISIN_1g027856mg	Ras-related protein RABA1f
A0A067DG86	A0A067DG86_CITSI	CISIN_1g032772mg	Histone H2A
A0A067DGE6	A0A067DGE6_CITSI	CISIN_1g043287mg	Alpha/beta hydrolase fold-3 domain-containing protein
A0A067DGF8	A0A067DGF8_CITSI	CISIN_1g0121042mg	glycine hydroxymethyltransferase (Fragment)
A0A067DGM5	A0A067DGM5_CITSI	CISIN_1g032719mg	Uncharacterized protein
A0A067DGN9	A0A067DGN9_CITSI	CISIN_1g010132mg	Glucose-6-phosphate 1-dehydrogenase
A0A067DGS3	A0A067DGS3_CITSI	CISIN_1g031305mg	RAB6-interacting golgin
A0A067DGW1	A0A067DGW1_CITSI	CISIN_1g028148mg	NAC-A/B domain-containing protein
A0A067DH07	A0A067DH07_CITSI	CISIN_1g034639mg	HMA domain-containing protein
A0A067DHB0	A0A067D5N0_CITSI	CISIN_1g038786mg	Alpha/beta hydrolase fold-3 domain-containing protein (Fragment)
A0A067DHC8	A0A067DHC8_CITSI	CISIN_1g039121mg	folate gamma-glutamyl hydrolase (Fragment)
A0A067DHH7	A0A067DHH7_CITSI	CISIN_1g039882mg	leucine--tRNA ligase (Fragment)
A0A067DHK4	A0A067EIB1_CITSI	CISIN_1g043533mg	O-methyltransferase domain-containing protein
A0A067DHL0	A0A067DHL0_CITSI	CISIN_1g018483mg	UDP-glycosyltransferases domain-containing protein
A0A067DHN0	A0A067DHN0_CITSI	CISIN_1g048467mg	NADP-dependent oxidoreductase domain-containing protein (Fragment)
A0A067DHX9	A0A067DHX9_CITSI	CISIN_1g043288mg	Uncharacterized protein
A0A067DHY5	A0A067DHY5_CITSI	CISIN_1g0037001mg	Peptidase M16 N-terminal domain-containing protein (Fragment)
A0A067DI11	A0A067DUB9_CITSI	CISIN_1g010897mg	Glutamate decarboxylase
A0A067DI11	A0A067DI11_CITSI	CISIN_1g0110571mg	Glutamate decarboxylase (Fragment)
A0A067DI46	A0A067DI46_CITSI	CISIN_1g037428mg	Ubiquinol-cytochrome C reductase hinge domain-containing protein
A0A067DI64	A0A067DI64_CITSI	CISIN_1g006381mg	Heat shock protein 70
A0A067DI97	A0A067DI97_CITSI	CISIN_1g004456mg	Peptidase S9 prolyl oligopeptidase catalytic domain-containing protein
A0A067DIA7	A0A067DIA7_CITSI	CISIN_1g037444mg	Enoyl reductase (ER) domain-containing protein
A0A067DIG0	A0A067DIG0_CITSI	CISIN_1g014592mg	Elongation factor 1-gamma
A0A067DIG0	A0A067DPN2_CITSI	CISIN_1g021153mg	GST C-terminal domain-containing protein
A0A067DIK0	A0A067DIK0_CITSI	CISIN_1g023231mg	Prohibitin
A0A067DIM1	A0A067DIM1_CITSI	CISIN_1g039682mg	Fumarylacetoacetase-like C-terminal domain-containing protein (Fragment)
A0A067DIM6	A0A067DIM6_CITSI	CISIN_1g031757mg	Ribosomal protein S13
A0A067DIQ6	A0A067DIQ6_CITSI	CISIN_1g0318371mg	Superoxide dismutase [Cu-Zn]
A0A067DIR6	A0A067DIR6_CITSI	CISIN_1g0434042mg	Terpene synthase N-terminal domain-containing protein (Fragment)
A0A067DIT7	A0A067DIT7_CITSI	CISIN_1g014537mg	Peptidase A1 domain-containing protein
A0A067DIU8	A0A067DIU8_CITSI	CISIN_1g031073mg	V-type proton ATPase proteolipid subunit
A0A067DIW6	A0A067FWV4_CITSI	CISIN_1g009544mg	Importin subunit alpha
A0A067DIX1	A0A067DIX1_CITSI	CISIN_1g0369221mg	Dynamin-type G domain-containing protein (Fragment)
A0A067DIX6	A0A067DIX6_CITSI	CISIN_1g011394mg	6-phosphogluconate dehydrogenase, decarboxylating
A0A067DIZ8	A0A067DIZ8_CITSI	CISIN_1g0137012mg	phosphoribosylaminoimidazole carboxylase
A0A067DJ13	A0A067DJ13_CITSI	CISIN_1g027727mg	Glutathione S-transferase
A0A067DJ64	A0A067DJ64_CITSI	CISIN_1g016548mg	phosphoribosylformylglycinamidine cyclo-ligase
A0A067DJ78	A0A067DJ78_CITSI	CISIN_1g007722mg	Beta-hexosaminidase
A0A067DJB0	A0A067DEQ7_CITSI	CISIN_1g032513mg	superoxide dismutase
A0A067DJB4	A0A067DJB4_CITSI	CISIN_1g014024mg	Protein kinase domain-containing protein
A0A067DJH2	A0A067DJH2_CITSI	CISIN_1g038773mg	Exocyst subunit Exo70 family protein (Fragment)
A0A067DJJ1	A0A067DZH9_CITSI	CISIN_1g032819mg	FeS cluster biogenesis domain-containing protein
A0A067DJL4	A0A067DDE0_CITSI	CISIN_1g0197552mg	glucan endo-1,3-beta-D-glucosidase (Fragment)
A0A067DJQ6	A0A067DJQ6_CITSI	CISIN_1g011464mg	Adenosylhomocysteinase
A0A067DJT6	A0A067DJT6_CITSI	CISIN_1g024132mg	Isopropylmalate dehydrogenase-like domain-containing protein
A0A067DJX2	A0A067F2C0_CITSI	CISIN_1g036490mg	T-complex protein 1 subunit gamma
A0A067DK32	A0A067DK32_CITSI	CISIN_1g032476mg	Ribosomal protein L14b/L23e
A0A067DK59	A0A067DBQ4_CITSI	CISIN_1g027335mg	Thaumatin-like protein
A0A067DK59	A0A067DK59_CITSI	CISIN_1g027281mg	Thaumatin-like protein
A0A067DKA1	A0A067DKA1_CITSI	CISIN_1g033778mg	peptidylprolyl isomerase
A0A067DKC4	A0A067HCA6_CITSI	CISIN_1g007054mg	Dynamin-related protein 1E
A0A067DKG0	A0A067DKG0_CITSI	CISIN_1g023284mg	Protein farnesyltransferase/geranylgeranyltransferase type-1 subunit alpha
A0A067DKI4	A0A067DKI4_CITSI	CISIN_1g000934mg	TATA-binding protein interacting (TIP20) domain-containing protein
A0A067DKJ3	A0A067DKJ3_CITSI	CISIN_1g0121041mg	glycine hydroxymethyltransferase (Fragment)
A0A067DKN9	A0A067DKN9_CITSI	CISIN_1g0129211mg	Aminotransferase class V domain-containing protein
A0A067DKP5	A0A067DKP5_CITSI	CISIN_1g044156mg	Dynamin stalk domain-containing protein (Fragment)
A0A067DKR0	A0A067DKR0_CITSI	CISIN_1g0020362mg	Glycosyl hydrolase family 38 C-terminal domain-containing protein (Fragment)
A0A067DKR4	A0A067DKR4_CITSI	CISIN_1g0020361mg	Glycoside hydrolase family 38 central domain-containing protein (Fragment)
A0A067DKU2	A0A067DKU2_CITSI	CISIN_1g007192mg	dihydroxy-acid dehydratase
A0A067DKZ6	A0A067GY08_CITSI	CISIN_1g0217372mg	NmrA-like domain-containing protein (Fragment)
A0A067DL22	A0A067DL22_CITSI	CISIN_1g013919mg	Amino acid transporter transmembrane domain-containing protein
A0A067DL24	A0A067DL24_CITSI	CISIN_1g0115472mg	Glycosyl hydrolase family 38 C-terminal domain-containing protein (Fragment)
A0A067DL26	A0A067E4L9_CITSI	CISIN_1g0232141mg	Uncharacterized protein (Fragment)
A0A067DL37	A0A067DL37_CITSI	CISIN_1g012506mg	3-ketoacyl-CoA thiolase
A0A067DL52	A0A067DL52_CITSI	CISIN_1g025152mg	Acyltransferase
A0A067DL88	A0A067DL88_CITSI	CISIN_1g033750mg	Ribosomal protein L7Ae/L30e/S12e/Gadd45 domain-containing protein
A0A067DLD2	A0A067DLD2_CITSI	CISIN_1g036292mg	NmrA-like domain-containing protein
A0A067DLE6	A0A067DLE6_CITSI	CISIN_1g041139mg	Plastid lipid-associated protein/fibrillin conserved domain-containing protein (Fragment)
A0A067DLH1	A0A067D4P9_CITSI	CISIN_1g0299421mg	Homoserine dehydrogenase (Fragment)
A0A067DLH8	A0A067DLH8_CITSI	CISIN_1g031176mg	Mitochondrial fission 1 protein
A0A067DLL0	A0A067DLL0_CITSI	CISIN_1g014395mg	Enoyl reductase (ER) domain-containing protein
A0A067DLL8	A0A067DLL8_CITSI	CISIN_1g015441mg	Semialdehyde dehydrogenase NAD-binding domain-containing protein
A0A067DLM1	A0A067DLM1_CITSI	CISIN_1g027325mg	Uncharacterized protein
A0A067DLZ9	A0A067DLZ9_CITSI	CISIN_1g013280mg	Chorismate synthase
A0A067DM02	A0A067DM02_CITSI	CISIN_1g0166991mg	SH3 domain-containing protein (Fragment)
A0A067DM09	A0A067DFR1_CITSI	CISIN_1g018440mg	Protein kinase domain-containing protein
A0A067DM42	A0A067DM42_CITSI	CISIN_1g0046272mg	4Fe-4S Mo/W bis-MGD-type domain-containing protein (Fragment)
A0A067DM63	A0A067DM63_CITSI	CISIN_1g033674mg	Glutathione S-transferase
A0A067DM66	A0A067DM66_CITSI	CISIN_1g016467mg	60S ribosomal protein L3
A0A067DM80	A0A067DM80_CITSI	CISIN_1g011447mg	Ubiquitin-specific protease family C19-related protein
A0A067DMF7	A0A067DMF7_CITSI	CISIN_1g024368mg	Pyrrolidone-carboxylate peptidase
A0A067DMG6	A0A067DMG6_CITSI	CISIN_1g034084mg	MPN domain-containing protein
A0A067DMK9	A0A067DMK9_CITSI	CISIN_1g024925mg	Triosephosphate isomerase
A0A067DMY8	A0A067DMY8_CITSI	CISIN_1g0034891mg	Protein kinase domain-containing protein (Fragment)
A0A067DN20	A0A067DN20_CITSI	CISIN_1g016608mg	Pectin acetylesterase
A0A067DN38	A0A067DN38_CITSI	CISIN_1g043837mg	J domain-containing protein
A0A067DNA9	A0A067DNA9_CITSI	CISIN_1g013743mg	Uncharacterized protein
A0A067DNE8	A0A067DNE8_CITSI	CISIN_1g023572mg	RRM domain-containing protein
A0A067DNL7	A0A067DNL7_CITSI	CISIN_1g030983mg	ATP synthase subunit d, mitochondrial
A0A067DNR8	A0A067DNR8_CITSI	CISIN_1g003089mg	Potassium transporter
A0A067DNU5	A0A067DNU5_CITSI	CISIN_1g036740mg	Glycosyltransferase (Fragment)
A0A067DNX2	A0A067DNX2_CITSI	CISIN_1g030547mg	Transcription factor CBF/NF-Y/archaeal histone domain-containing protein
A0A067DNY5	A0A067DNY5_CITSI	CISIN_1g028238mg	Uncharacterized protein
A0A067DP09	A0A067DP09_CITSI	CISIN_1g012505mg	phosphoglucomutase (alpha-D-glucose-1,6-bisphosphate-dependent)
A0A067DP85	A0A067DP85_CITSI	CISIN_1g031202mg	UspA domain-containing protein
A0A067DPI2	A0A067DPI2_CITSI	CISIN_1g0444712mg	Peptidase A1 domain-containing protein (Fragment)
A0A067DPJ0	A0A067DPJ0_CITSI	CISIN_1g023059mg	Prohibitin
A0A067DPL4	A0A067DPL4_CITSI	CISIN_1g025770mg	Reticulon-like protein
A0A067DPT9	A0A067DPT9_CITSI	CISIN_1g008498mg	PLAC8 family protein
A0A067DPY5	A0A067DPY5_CITSI	CISIN_1g035465mg	Cytochrome c oxidase assembly factor 3 mitochondrial coiled-coil domain-containing protein
A0A067DPZ8	A0A067DPZ8_CITSI	CISIN_1g0237172mg	Pseudouridine-5'-phosphate glycosidase (Fragment)
A0A067DPZ9	A0A067D442_CITSI	CISIN_1g021698mg	Cupin type-2 domain-containing protein
A0A067DQ03	A0A067DQ03_CITSI	CISIN_1g028991mg	Uncharacterized protein
A0A067DQ39	A0A067DQ39_CITSI	CISIN_1g015634mg	Arf-GAP domain-containing protein
A0A067DQ45	A0A067DQ45_CITSI	CISIN_1g020110mg	NAD-dependent epimerase/dehydratase domain-containing protein
A0A067DQ49	A0A067DQ49_CITSI	CISIN_1g0447211mg	NmrA-like domain-containing protein (Fragment)
A0A067DQ61	A0A067DQ61_CITSI	CISIN_1g027147mg	3-hydroxyacyl-[acyl-carrier-protein] dehydratase
A0A067DQ71	A0A067DQ71_CITSI	CISIN_1g040474mg	Uncharacterized protein
A0A067DQ74	A0A067DQ74_CITSI	CISIN_1g023978mg	ribose-5-phosphate isomerase
A0A067DQC0	A0A067DQC0_CITSI	CISIN_1g045076mg	DJ-1/PfpI domain-containing protein (Fragment)
A0A067DQE2	A0A067DQE2_CITSI	CISIN_1g010551mg	Acyl-CoA-binding domain-containing protein 4
A0A067DQH3	A0A067FTW0_CITSI	CISIN_1g001242mg	ubiquitinyl hydrolase 1
A0A067DQM1	A0A067DQM1_CITSI	CISIN_1g0206413mg	Protein kinase domain-containing protein (Fragment)
A0A067DQM3	A0A067DQM3_CITSI	RBCS	Ribulose bisphosphate carboxylase small subunit, chloroplastic
A0A067DQU7	A0A067DQU7_CITSI	CISIN_1g039251mg	Embryo-specific protein 3 (Fragment)
A0A067DQV1	A0A067DQV1_CITSI	CISIN_1g027985mg	Uncharacterized protein
A0A067DQW0	A0A067DQW0_CITSI	CISIN_1g038030mg	glucan endo-1,3-beta-D-glucosidase
A0A067DR22	A0A067DR22_CITSI	CISIN_1g017326mg	Rho-GAP domain-containing protein
A0A067DR58	A0A067DR58_CITSI	CISIN_1g035892mg	Flowering locus T
A0A067DR64	A0A067DR64_CITSI	CISIN_1g009798mg	Uncharacterized protein
A0A067DRB5	A0A067E354_CITSI	CISIN_1g0415592mg	Flowering locus T (Fragment)
A0A067DRH8	A0A067DRH8_CITSI	CISIN_1g0094072mg	methylmalonate-semialdehyde dehydrogenase (CoA acylating) (Fragment)
A0A067DRI8	A0A067DRI8_CITSI	CISIN_1g0163702mg	NAD-dependent epimerase/dehydratase domain-containing protein (Fragment)
A0A067DRL3	A0A067DRL3_CITSI	CISIN_1g024109mg	ER lumen protein retaining receptor
A0A067DRN9	A0A067DRN9_CITSI	CISIN_1g028736mg	Glutathione peroxidase
A0A067DRQ5	A0A067D4W6_CITSI	CISIN_1g019042mg	Alcohol dehydrogenase-like C-terminal domain-containing protein
A0A067DRR6	A0A067DRR6_CITSI	CISIN_1g023670mg	Succinate dehydrogenase [ubiquinone] iron-sulfur subunit, mitochondrial
A0A067DRU6	A0A067DRU6_CITSI	CISIN_1g012852mg	Alpha-galactosidase
A0A067DRX3	A0A067DRX3_CITSI	CISIN_1g018448mg	Small ribosomal subunit protein uS2
A0A067DRZ4	A0A067DRZ4_CITSI	CISIN_1g033870mg	V-type proton ATPase subunit G
A0A067DS13	A0A067DS13_CITSI	CISIN_1g001845mg	AP-2 complex subunit alpha
A0A067DS82	A0A067DS82_CITSI	CISIN_1g028305mg	Ras-related protein Rab7
A0A067DS96	A0A067DS96_CITSI	CISIN_1g0316531mg	40S ribosomal protein S15 (Fragment)
A0A067DSB8	A0A067DSB8_CITSI	CISIN_1g047555mg	Chloroplast heat shock protein 70 (Fragment)
A0A067DSB8	A0A067DN94_CITSI	CISIN_1g005099mg	Uncharacterized protein
A0A067DSE8	A0A067DSE8_CITSI	CISIN_1g040101mg	V-SNARE coiled-coil homology domain-containing protein (Fragment)
A0A067DSF4	A0A067DSF4_CITSI	CISIN_1g007863mg	TOG domain-containing protein
A0A067DSI1	A0A067DSI1_CITSI	CISIN_1g011790mg	Acyl-coenzyme A oxidase
A0A067DSK8	A0A067DSK8_CITSI	CISIN_1g019853mg	PspA/IM30 family protein
A0A067DSL7	A0A067DSL7_CITSI	CISIN_1g023850mg	Cytochrome b-c1 complex subunit Rieske, mitochondrial
A0A067DSR4	A0A067DSR4_CITSI	CISIN_1g012107mg	Citrate synthase
A0A067DSV7	A0A067DSV7_CITSI	CISIN_1g002089mg	phosphoenolpyruvate carboxylase
A0A067DSW0	A0A067F5C5_CITSI	CISIN_1g023418mg	PPM-type phosphatase domain-containing protein
A0A067DSX1	A0A067DSX1_CITSI	CISIN_1g0221321mg	Protein kinase domain-containing protein (Fragment)
A0A067DT02	A0A067EBB3_CITSI	CISIN_1g011914mg	Ribulose bisphosphate carboxylase/oxygenase activase, chloroplastic
A0A067DT51	A0A067DT51_CITSI	CISIN_1g032342mg	EF-hand domain-containing protein
A0A067DT86	A0A067DT86_CITSI	CISIN_1g004726mg	Uncharacterized protein
A0A067DT97	A0A067DT97_CITSI	CISIN_1g024122mg	ATP-dependent Clp protease proteolytic subunit
A0A067DTD9	A0A067DTD9_CITSI	CISIN_1g019402mg	Adenosine kinase
A0A067DTF7	A0A067DTF7_CITSI	CISIN_1g021693mg	NADP-dependent oxidoreductase domain-containing protein
A0A067DTG2	A0A067DTG2_CITSI	CISIN_1g022992mg	Uncharacterized protein
A0A067DTI1	A0A067DTI1_CITSI	CISIN_1g024983mg	SAM domain-containing protein
A0A067DTJ2	A0A067DTJ2_CITSI	CISIN_1g0280861mg	Nudix hydrolase domain-containing protein (Fragment)
A0A067DTJ5	A0A067DTJ5_CITSI	CISIN_1g044020mg	P-type Ca(2+) transporter (Fragment)
A0A067DTJ7	A0A067DTJ7_CITSI	CISIN_1g021738mg	Uricase
A0A067DTK5	A0A067DTK5_CITSI	CISIN_1g0151221mg	PUB domain-containing protein (Fragment)
A0A067DTL2	A0A067DTL2_CITSI	CISIN_1g030644mg	Iron-sulfur cluster assembly protein
A0A067DTU5	A0A067DTU5_CITSI	CISIN_1g039575mg	Extensin domain-containing protein (Fragment)
A0A067DTY2	A0A067DTY2_CITSI	CISIN_1g039218mg	PITH domain-containing protein (Fragment)
A0A067DTY3	A0A067DTY3_CITSI	CISIN_1g029908mg	Carbohydrate kinase PfkB domain-containing protein
A0A067DU22	A0A067DU22_CITSI	CISIN_1g019147mg	NADP-dependent oxidoreductase domain-containing protein
A0A067DUA7	A0A067FAM9_CITSI	CISIN_1g031613mg	Ubiquitin-like domain-containing protein
A0A067DUB4	A0A067DUB4_CITSI	CISIN_1g046829mg	Phosphoesterase (Fragment)
A0A067DUB5	A0A067DUB5_CITSI	CISIN_1g010953mg	Isocitrate lyase
A0A067DUC1	A0A067DUC1_CITSI	CISIN_1g004120mg	acetyl-CoA carboxytransferase
A0A067DUF0	A0A067DUF0_CITSI	CISIN_1g019043mg	GrpE protein homolog
A0A067DUF8	A0A067DUF8_CITSI	CISIN_1g033003mg	Endoplasmic reticulum transmembrane protein
A0A067DUI1	A0A067DUI1_CITSI	CISIN_1g023992mg	Mitochondrial outer membrane protein porin 4
A0A067DUK2	A0A067DUK2_CITSI	CISIN_1g036813mg	MAPK kinase substrate protein
A0A067DUL2	A0A067DUL2_CITSI	CISIN_1g015012mg	Isocitrate dehydrogenase [NADP]
A0A067DUR4	A0A067DUR4_CITSI	CISIN_1g003165mg	Tr-type G domain-containing protein
A0A067DUS4	A0A067DUS4_CITSI	CISIN_1g010423mg	Matrin-type domain-containing protein
A0A067DUV3	A0A067DHQ0_CITSI	CISIN_1g001767mg	Protein kinase domain-containing protein
A0A067DUX5	A0A067DUX5_CITSI	CISIN_1g0145142mg	ATP citrate synthase
A0A067DUZ2	A0A067DUZ2_CITSI	CISIN_1g034408mg	Protein DETOXIFICATION
A0A067DV09	A0A067DV09_CITSI	CISIN_1g043341mg	glutamate--tRNA ligase (Fragment)
A0A067DV14	A0A067DV14_CITSI	CISIN_1g035388mg	Uncharacterized protein
A0A067DV28	A0A067DV28_CITSI	CISIN_1g034737mg	Uncharacterized protein
A0A067DV49	A0A067DV49_CITSI	CISIN_1g0037002mg	Peptidase M16C associated domain-containing protein (Fragment)
A0A067DV78	A0A067DV78_CITSI	CISIN_1g028798mg	Uncharacterized protein
A0A067DVB5	A0A067DVB5_CITSI	CISIN_1g034904mg	Uncharacterized protein
A0A067DVC8	A0A067DVC8_CITSI	CISIN_1g008808mg	aspartate--tRNA ligase
A0A067DVE4	A0A067DVE4_CITSI	CISIN_1g048388mg	apyrase
A0A067DVI4	A0A067DVI4_CITSI	CISIN_1g0426211mg	Exocyst subunit Exo70 family protein (Fragment)
A0A067DVI5	A0A067DVI5_CITSI	CISIN_1g010179mg	V-type proton ATPase catalytic subunit A
A0A067DVJ1	A0A067DVJ1_CITSI	CISIN_1g012095mg	Aminotransferase class I/classII domain-containing protein
A0A067DVL0	A0A067DMK1_CITSI	CISIN_1g039153mg	Uncharacterized protein (Fragment)
A0A067DVL7	A0A067DVL7_CITSI	CISIN_1g0046271mg	4Fe-4S His(Cys)3-ligated-type domain-containing protein (Fragment)
A0A067DVM6	A0A067DVM6_CITSI	CISIN_1g014714mg	Diphosphomevalonate decarboxylase
A0A067DVN6	A0A067DVN6_CITSI	CISIN_1g031205mg	TRASH domain-containing protein
A0A067DVT0	A0A067DVT0_CITSI	CISIN_1g0325592mg	Uncharacterized protein (Fragment)
A0A067DVU6	A0A067DVU6_CITSI	CISIN_1g009116mg	Cation/H+ exchanger domain-containing protein
A0A067DVY5	A0A067DVY5_CITSI	CISIN_1g00870321mg	Uncharacterized protein (Fragment)
A0A067DVZ5	A0A067DVZ5_CITSI	CISIN_1g010460mg	inositol-3-phosphate synthase
A0A067DW69	A0A067DW69_CITSI	CISIN_1g028667mg	CBS domain-containing protein
A0A067DW81	A0A067DW81_CITSI	CISIN_1g002202mg	Non-lysosomal glucosylceramidase
A0A067DW88	A0A067DW88_CITSI	CISIN_1g048268mg	Senescence domain-containing protein
A0A067DWD6	A0A067DWD6_CITSI	CISIN_1g026893mg	Ubiquitin-like modifier-activating enzyme 5
A0A067DWD7	A0A067DWD7_CITSI	CISIN_1g0311091mg	(S)-ureidoglycine aminohydrolase cupin domain-containing protein (Fragment)
A0A067DWI1	A0A067DWI1_CITSI	CISIN_1g0221322mg	Protein kinase domain-containing protein (Fragment)
A0A067DWQ0	A0A067DWQ0_CITSI	CISIN_1g0426212mg	Exocyst subunit Exo70 family protein (Fragment)
A0A067DWU6	A0A067DWU6_CITSI	CISIN_1g045074mg	GST C-terminal domain-containing protein (Fragment)
A0A067DWX3	A0A067DWX3_CITSI	CISIN_1g006982mg	Protein kinase domain-containing protein
A0A067DWX4	A0A067DWX4_CITSI	CISIN_1g000831mg	5-oxoprolinase
A0A067DX16	A0A067DX16_CITSI	CISIN_1g0124252mg	Telomeric single stranded DNA binding POT1/Cdc13 domain-containing protein (Fragment)
A0A067DXA8	A0A067DXA8_CITSI	CISIN_1g0328432mg	Uncharacterized protein (Fragment)
A0A067DXD8	A0A067DXD8_CITSI	CISIN_1g0222532mg	AB hydrolase-1 domain-containing protein (Fragment)
A0A067DXG0	A0A067DXG0_CITSI	CISIN_1g023147mg	YIF1b
A0A067DXH9	A0A067DXH9_CITSI	CISIN_1g0346512mg	Small nuclear ribonucleoprotein E
A0A067DXJ5	A0A067DXJ5_CITSI	CISIN_1g022918mg	Glycosyl hydrolases family 2 sugar binding domain-containing protein
A0A067DXL1	A0A067DXL1_CITSI	CISIN_1g006626mg	MICOS complex subunit MIC60
A0A067DXM8	A0A067DXM8_CITSI	CISIN_1g0261721mg	RING-type domain-containing protein
A0A067DXU4	A0A067DXU4_CITSI	CISIN_1g028761mg	NAC-A/B domain-containing protein
A0A067DXV2	A0A067DXV2_CITSI	CISIN_1g008527mg	T-complex protein 1 subunit eta
A0A067DY11	A0A067DY11_CITSI	CISIN_1g014581mg	Dihydroorotate dehydrogenase domain-containing protein
A0A067DY17	A0A067DY17_CITSI	CISIN_1g044308mg	MHD domain-containing protein
A0A067DY45	A0A067DY45_CITSI	CISIN_1g022330mg	Clathrin light chain
A0A067DY50	A0A067DY50_CITSI	CISIN_1g0454782mg	phospholipase D (Fragment)
A0A067DYC9	A0A067DYC9_CITSI	CISIN_1g034564mg	Sm domain-containing protein
A0A067DYG4	A0A067DYG4_CITSI	CISIN_1g017985mg	J domain-containing protein
A0A067DYJ7	A0A067DYJ7_CITSI	CISIN_1g027481mg	Translin
A0A067DYM0	A0A067DYM0_CITSI	CISIN_1g040440mg	Uncharacterized protein
A0A067DYM8	A0A067DYM8_CITSI	CISIN_1g003209mg	Glycosyl hydrolase family 95 N-terminal domain-containing protein
A0A067DYN2	A0A067DYN2_CITSI	CISIN_1g0179202mg	diaminopimelate epimerase (Fragment)
A0A067DYP5	A0A067DYP5_CITSI	CISIN_1g035398mg	ATP synthase subunit e, mitochondrial
A0A067DYS6	A0A067DYS6_CITSI	CISIN_1g003355mg	Dynamin-related protein 3A
A0A067DYU8	A0A067DYU8_CITSI	CISIN_1g034294mg	Uncharacterized protein
A0A067DYX7	A0A067DYX7_CITSI	CISIN_1g019342mg	SEC63 domain-containing protein
A0A067DZ16	A0A067DZ16_CITSI	CISIN_1g017359mg	Nucleosome assembly protein
A0A067DZ21	A0A067DZ21_CITSI	CISIN_1g0030411mg	Class II Histidinyl-tRNA synthetase (HisRS)-like catalytic core domain-containing protein (Fragment)
A0A067DZ46	A0A067DZ46_CITSI	CISIN_1g0233241mg	S-formylglutathione hydrolase (Fragment)
A0A067DZ70	A0A067DZ70_CITSI	CISIN_1g008423mg	Methylenetetrahydrofolate reductase
A0A067DZ85	A0A067DZ85_CITSI	CISIN_1g030851mg	NADP-dependent oxidoreductase domain-containing protein
A0A067DZB7	A0A067DZB7_CITSI	CISIN_1g031551mg	HR-like lesion-inducer
A0A067DZC5	A0A067DZC5_CITSI	CISIN_1g0006553mg	Uncharacterized protein (Fragment)
A0A067DZC9	A0A067DZC9_CITSI	CISIN_1g0116301mg	Ubiquitin-specific protease family C19-related protein
A0A067DZD4	A0A067DZD4_CITSI	CISIN_1g028624mg	60S ribosomal protein L13
A0A067DZE6	A0A067DZE6_CITSI	CISIN_1g031871mg	HTH cro/C1-type domain-containing protein
A0A067DZG1	A0A067DZG1_CITSI	CISIN_1g015750mg	Uncharacterized protein
A0A067DZG5	A0A067DZG5_CITSI	CISIN_1g016178mg	transaldolase
A0A067DZJ6	A0A067DZJ6_CITSI	CISIN_1g0264261mg	Longin domain-containing protein
A0A067DZJ8	A0A067DZJ8_CITSI	CISIN_1g023338mg	EF-hand domain-containing protein
A0A067DZK0	A0A067DZK0_CITSI	CISIN_1g009475mg	Glycoside hydrolase family 5 domain-containing protein
A0A067DZK3	A0A067DWZ6_CITSI	CISIN_1g017855mg	Mitochondrial phosphate transporter
A0A067DZN2	A0A067DZN2_CITSI	CISIN_1g030182mg	eIF3h C-terminal domain-containing protein
A0A067DZQ3	A0A067DZQ3_CITSI	CISIN_1g006891mg	Glycerol-3-phosphate dehydrogenase
A0A067DZT7	A0A067DZT7_CITSI	CISIN_1g018314mg	Malate dehydrogenase
A0A067DZU9	A0A067DZU9_CITSI	CISIN_1g020924mg	NAD-dependent epimerase/dehydratase domain-containing protein
A0A067DZV7	A0A067DZV7_CITSI	CISIN_1g007735mg	Monocopper oxidase-like protein SKU5
A0A067DZX8	A0A067DZX8_CITSI	CISIN_1g004038mg	Elongation factor G, chloroplastic
A0A067DZY2	A0A067DZY2_CITSI	CISIN_1g038081mg	Pectinesterase inhibitor domain-containing protein (Fragment)
A0A067DZY7	A0A067DZY7_CITSI	CISIN_1g044737mg	STI1 domain-containing protein
A0A067E007	A0A067E007_CITSI	CISIN_1g0254132mg	Nucleoside phosphorylase domain-containing protein (Fragment)
A0A067E009	A0A067E009_CITSI	CISIN_1g0254131mg	Nucleoside phosphorylase domain-containing protein (Fragment)
A0A067E062	A0A067E062_CITSI	CISIN_1g024593mg	NERD domain-containing protein
A0A067E090	A0A067E090_CITSI	CISIN_1g003169mg	Tr-type G domain-containing protein
A0A067E0C1	A0A067E0C1_CITSI	CISIN_1g020485mg	ABC transporter domain-containing protein
A0A067E0G2	A0A067E0G2_CITSI	CISIN_1g017251mg	V-type proton ATPase subunit C
A0A067E0G6	A0A067E0G6_CITSI	CISIN_1g019118mg	Sulfotransferase
A0A067E0I6	A0A067E0I6_CITSI	CISIN_1g0168421mg	5'-nucleotidase (Fragment)
A0A067E0J4	A0A067E0J4_CITSI	CISIN_1g026154mg	Tyrosine specific protein phosphatases domain-containing protein
A0A067E0L2	A0A067E0L2_CITSI	CISIN_1g0264262mg	V-SNARE coiled-coil homology domain-containing protein (Fragment)
A0A067E0L8	A0A067E0L8_CITSI	CISIN_1g011010mg	Signal recognition particle 54 kDa protein
A0A067E0M2	A0A067E0M2_CITSI	CISIN_1g034789mg	ATPase inhibitor
A0A067E0P7	A0A067E0P7_CITSI	CISIN_1g023927mg	Methanethiol oxidase
A0A067E0Q3	A0A067E0Q3_CITSI	CISIN_1g0065302mg	AMP-dependent synthetase/ligase domain-containing protein
A0A067E0R2	A0A067E0R2_CITSI	CISIN_1g0023461mg	Protein kinase domain-containing protein (Fragment)
A0A067E0T8	A0A067E0T8_CITSI	CISIN_1g026530mg	Glycerophosphocholine acyltransferase 1
A0A067E0V4	A0A067E0V4_CITSI	CISIN_1g029412mg	E2 ubiquitin-conjugating enzyme
A0A067E0Y0	A0A067E0Y0_CITSI	CISIN_1g0222531mg	AB hydrolase-1 domain-containing protein (Fragment)
A0A067E0Y7	A0A067E0Y7_CITSI	CISIN_1g030208mg	UspA domain-containing protein
A0A067E115	A0A067E115_CITSI	CISIN_1g020137mg	EF-hand domain-containing protein
A0A067E150	A0A067E150_CITSI	CISIN_1g020832mg	Golgi to ER traffic protein 4 homolog
A0A067E152	A0A067E152_CITSI	CISIN_1g028884mg	Uncharacterized protein
A0A067E187	A0A067E187_CITSI	CISIN_1g024897mg	14-3-3 domain-containing protein
A0A067E1C0	A0A067E1C0_CITSI	CISIN_1g0059001mg	Molybdopterin biosynthesis protein CNX1 (Fragment)
A0A067E1H0	A0A067E1H0_CITSI	CISIN_1g0122622mg	glucan endo-1,3-beta-D-glucosidase (Fragment)
A0A067E1H4	A0A067E1H4_CITSI	CISIN_1g015463mg	Strictosidine synthase conserved region domain-containing protein
A0A067E1I1	A0A067E1I1_CITSI	CISIN_1g0196812mg	Uncharacterized protein
A0A067E1J8	A0A067E1J8_CITSI	CISIN_1g0374612mg	ubiquitinyl hydrolase 1 (Fragment)
A0A067E1M5	A0A067E1M5_CITSI	CISIN_1g029142mg	Proteasome endopeptidase complex
A0A067E1W9	A0A067E1W9_CITSI	CISIN_1g016407mg	C-CAP/cofactor C-like domain-containing protein
A0A067E1X3	A0A067E1X3_CITSI	CISIN_1g016458mg	Uncharacterized protein
A0A067E1Y1	A0A067E1Y1_CITSI	CISIN_1g0029002mg	Coatomer subunit gamma (Fragment)
A0A067E215	A0A067E215_CITSI	CISIN_1g0124482mg	ARM repeat superfamily protein (Fragment)
A0A067E229	A0A067E4A8_CITSI	CISIN_1g019303mg	NADP-dependent oxidoreductase domain-containing protein
A0A067E245	A0A067E245_CITSI	CISIN_1g028334mg	Thioredoxin domain-containing protein
A0A067E272	A0A067E272_CITSI	CISIN_1g045280mg	GDSL esterase/lipase (Fragment)
A0A067E2A3	A0A067E2A3_CITSI	CISIN_1g039069mg	TAZ-type domain-containing protein (Fragment)
A0A067E2B4	A0A067E2B4_CITSI	CISIN_1g044222mg	Cytochrome P450
A0A067E2B7	A0A067E2B7_CITSI	CISIN_1g008532mg	Uncharacterized protein
A0A067E2C7	A0A067E2C7_CITSI	CISIN_1g025316mg	Nucleotide-diphospho-sugar transferase domain-containing protein
A0A067E2E7	A0A067E2E7_CITSI	CISIN_1g031174mg	NADP-dependent oxidoreductase domain-containing protein
A0A067E2H7	A0A067E2H7_CITSI	CISIN_1g001822mg	Chloroplast inner envelope protein
A0A067E2K8	A0A067E2K8_CITSI	CISIN_1g0179472mg	Mce/MlaD domain-containing protein
A0A067E2L5	A0A067E2L5_CITSI	CISIN_1g044462mg	Terpene synthase metal-binding domain-containing protein (Fragment)
A0A067E2P2	A0A067F9U4_CITSI	CISIN_1g003620mg	Cell division cycle protein 48
A0A067E2P2	A0A067E2P2_CITSI	CISIN_1g0036231mg	Uncharacterized protein (Fragment)
A0A067E2Q1	A0A067E2Q1_CITSI	CISIN_1g020220mg	Ricin B lectin domain-containing protein
A0A067E2Q7	A0A067E2Q7_CITSI	CISIN_1g004665mg	Delta-1-pyrroline-5-carboxylate synthase
A0A067E2R6	A0A067E2R6_CITSI	CISIN_1g041661mg	Uncharacterized protein (Fragment)
A0A067E2T0	A0A067G2B9_CITSI	CISIN_1g013066mg	Tubulin alpha chain
A0A067E2V5	A0A067E2V5_CITSI	CISIN_1g025959mg	FAS1 domain-containing protein
A0A067E2W3	A0A067E990_CITSI	CISIN_1g016490mg	Acyl-[acyl-carrier-protein] desaturase
A0A067E2Y6	A0A067E2Y6_CITSI	CISIN_1g0026962mg	RPN1 N-terminal domain-containing protein (Fragment)
A0A067E2Y9	A0A067E2Y9_CITSI	CISIN_1g020932mg	Serine aminopeptidase S33 domain-containing protein
A0A067E2Z5	A0A067E2Z5_CITSI	CISIN_1g026987mg	Heme-binding protein 2
A0A067E300	A0A067E300_CITSI	CISIN_1g010486mg	Peptidase A1 domain-containing protein
A0A067E316	A0A067E316_CITSI	CISIN_1g017318mg	Cysteine proteinase
A0A067E325	A0A067E325_CITSI	CISIN_1g013640mg	Eukaryotic translation initiation factor 3 subunit E
A0A067E333	A0A067E333_CITSI	CISIN_1g025591mg	40S ribosomal protein S6
A0A067E358	A0A067E358_CITSI	CISIN_1g021171mg	Peroxidase
A0A067E364	A0A067E364_CITSI	CISIN_1g0016021mg	Exocyst complex component Sec8 (Fragment)
A0A067E398	A0A067E398_CITSI	CISIN_1g002779mg	Polymerase nucleotidyl transferase domain-containing protein
A0A067E3F4	A0A067E3F4_CITSI	CISIN_1g009278mg	STI1 domain-containing protein
A0A067E3G9	A0A067E3G9_CITSI	CISIN_1g030368mg	CHCH domain-containing protein
A0A067E3H3	A0A067E3H3_CITSI	CISIN_1g039578mg	60S ribosomal protein L27
A0A067E3L0	A0A067E3L0_CITSI	CISIN_1g0286132mg	Saposin B-type domain-containing protein (Fragment)
A0A067E3N7	A0A067E3N7_CITSI	CISIN_1g0132372mg	Elongation factor 1-alpha
A0A067E3Q8	A0A067E3Q8_CITSI	CISIN_1g002006mg	HP domain-containing protein
A0A067E3U4	A0A067E3U4_CITSI	CISIN_1g038226mg	Beta-galactosidase (Fragment)
A0A067E3V1	A0A067E3V1_CITSI	CISIN_1g035233mg	ATP synthase subunit epsilon, mitochondrial
A0A067E3X7	A0A067E3X7_CITSI	CISIN_1g0225141mg	Ribosomal protein L5 eukaryotic C-terminal domain-containing protein
A0A067E3Y4	A0A067E3Y4_CITSI	CISIN_1g0223952mg	Nucleoplasmin-like domain-containing protein (Fragment)
A0A067E3Y9	A0A067E3Y9_CITSI	CISIN_1g004579mg	Phospholipase D
A0A067E3Z2	A0A067E3Z2_CITSI	CISIN_1g029052mg	Ribosomal protein L6 alpha-beta domain-containing protein
A0A067E410	A0A067E410_CITSI	CISIN_1g014161mg	Aminopeptidase
A0A067E478	A0A067E478_CITSI	CISIN_1g000585mg	1,3-beta-glucan synthase
A0A067E493	A0A067E493_CITSI	CISIN_1g0352561mg	60S ribosomal protein L38 (Fragment)
A0A067E4C9	A0A067E4C9_CITSI	CISIN_1g028393mg	Mitochondrial glycoprotein family protein
A0A067E4G7	A0A067E4G7_CITSI	CISIN_1g0186891mg	RING-type E3 ubiquitin transferase
A0A067E4I5	A0A067E4I5_CITSI	CISIN_1g009973mg	K Homology domain-containing protein
A0A067E4J3	A0A067E4J3_CITSI	CISIN_1g0268311mg	DJ-1/PfpI domain-containing protein (Fragment)
A0A067E4Q1	A0A067E4Q1_CITSI	CISIN_1g028694mg	Golgi apparatus membrane protein TVP15
A0A067E4T1	A0A067E4T1_CITSI	CISIN_1g0187341mg	Protein kinase domain-containing protein (Fragment)
A0A067E4T9	A0A067E4T9_CITSI	CISIN_1g014904mg	non-specific serine/threonine protein kinase
A0A067E4U9	A0A067E4U9_CITSI	CISIN_1g000334mg	UDP-glucose:glycoprotein glucosyltransferase
A0A067E4V9	A0A067E4V9_CITSI	CISIN_1g037034mg	V-type proton ATPase subunit F
A0A067E4V9	A0A067FYN7_CITSI	CISIN_1g032972mg	V-type proton ATPase subunit F
A0A067E4Y7	A0A067E4Y7_CITSI	CISIN_1g031724mg	Succinate dehydrogenase subunit 6, mitochondrial
A0A067E500	A0A067E500_CITSI	CISIN_1g004985mg	Exocyst component Exo84 C-terminal domain-containing protein
A0A067E504	A0A067E504_CITSI	CISIN_1g032005mg	MD-2-related lipid-recognition domain-containing protein
A0A067E567	A0A067E567_CITSI	CISIN_1g018578mg	STI1/HOP DP domain-containing protein
A0A067E5E7	A0A067E5E7_CITSI	CISIN_1g0114912mg	ACT domain-containing protein (Fragment)
A0A067E5F6	A0A067E5F6_CITSI	CISIN_1g0029001mg	Clathrin/coatomer adaptor adaptin-like N-terminal domain-containing protein (Fragment)
A0A067E5G7	A0A067E5G7_CITSI	CISIN_1g026285mg	ATP synthase 24 kDa subunit, mitochondrial
A0A067E5I1	A0A067E5I1_CITSI	CISIN_1g026543mg	(DL)-glycerol-3-phosphatase 2
A0A067E5Y3	A0A067E5Y3_CITSI	CISIN_1g035316mg	Uncharacterized protein
A0A067E600	A0A067D3F6_CITSI	CISIN_1g0404622mg	Peptidase S8/S53 domain-containing protein (Fragment)
A0A067E628	A0A067E628_CITSI	CISIN_1g009527mg	PA domain-containing protein
A0A067E641	A0A067E641_CITSI	CISIN_1g028228mg	SHSP domain-containing protein
A0A067E647	A0A067E647_CITSI	CISIN_1g022158mg	Metallo-beta-lactamase domain-containing protein
A0A067E648	A0A067E648_CITSI	CISIN_1g041849mg	ATP-dependent Clp protease proteolytic subunit
A0A067E662	A0A067E662_CITSI	CISIN_1g019410mg	Tryptophan synthase beta chain-like PALP domain-containing protein
A0A067E665	A0A067E665_CITSI	CISIN_1g0277592mg	Uncharacterized protein
A0A067E666	A0A067E666_CITSI	CISIN_1g046151mg	Abscisic acid receptor PYL1
A0A067E678	A0A067E678_CITSI	CISIN_1g009576mg	ENTH domain-containing protein
A0A067E691	A0A067E691_CITSI	CISIN_1g038806mg	Tubulin-specific chaperone A (Fragment)
A0A067E6A4	A0A067E6A4_CITSI	CISIN_1g0294461mg	ADP-ribosylation factor
A0A067E6B1	A0A067E6B1_CITSI	CISIN_1g0367701mg	Importin N-terminal domain-containing protein (Fragment)
A0A067E6B5	A0A067E6B5_CITSI	CISIN_1g0104501mg	MLO-like protein
A0A067E6H4	A0A067E6H4_CITSI	CISIN_1g003392mg	V-type proton ATPase subunit a
A0A067E6J3	A0A067E6J3_CITSI	CISIN_1g037905mg	Protein kinase domain-containing protein (Fragment)
A0A067E6J5	A0A067E6J5_CITSI	CISIN_1g0030412mg	histidine--tRNA ligase (Fragment)
A0A067E6J7	A0A067E6J7_CITSI	CISIN_1g023337mg	Xyloglucan endotransglucosylase/hydrolase
A0A067E6K8	A0A067E6K8_CITSI	CISIN_1g0317061mg	Ubiquitin-like domain-containing protein
A0A067E6L7	A0A067E6L7_CITSI	CISIN_1g031128mg	C2 domain-containing protein
A0A067E6N9	A0A067E6N9_CITSI	CISIN_1g001895mg	Serine/threonine-protein phosphatase
A0A067E6U1	A0A067E6U1_CITSI	CISIN_1g024591mg	Cytochrome-b5 reductase
A0A067E6X4	A0A067E6X4_CITSI	CISIN_1g015424mg	indole-3-glycerol-phosphate synthase
A0A067E6Y0	A0A067E6Y0_CITSI	CISIN_1g018434mg	Glutamine synthetase
A0A067E771	A0A067E771_CITSI	CISIN_1g006214mg	Transmembrane 9 superfamily member
A0A067E774	C0LU46_CITSI	EXP2	Expansin
A0A067E775	A0A067E775_CITSI	CISIN_1g020245mg	Nitrile-specifier protein 5
A0A067E790	A0A067E790_CITSI	CISIN_1g015003mg	Thiolase C-terminal domain-containing protein (Fragment)
A0A067E7B4	A0A067E7B4_CITSI	CISIN_1g012238mg	Aspartate aminotransferase
A0A067E7B9	A0A067E7B9_CITSI	CISIN_1g018706mg	Water stress and hypersensitive response domain-containing protein
A0A067E7C3	A0A067E7C3_CITSI	CISIN_1g013352mg	Guanosine nucleotide diphosphate dissociation inhibitor
A0A067E7C4	A0A067E7C4_CITSI	CISIN_1g027333mg	glutathione transferase
A0A067E7G2	A0A067E7G2_CITSI	CISIN_1g045209mg	Leucine-rich repeat-containing N-terminal plant-type domain-containing protein
A0A067E7I4	A0A067E7I4_CITSI	CISIN_1g032406mg	Trafficking protein particle complex subunit
A0A067E7K3	A0A067E7K3_CITSI	CISIN_1g038680mg	HIT domain-containing protein (Fragment)
A0A067E7K7	A0A067E7K7_CITSI	CISIN_1g000685mg	Uncharacterized protein
A0A067E7M7	A0A067E7M7_CITSI	CISIN_1g0462972mg	NAD(P)-binding domain-containing protein (Fragment)
A0A067E7Q5	A0A067E7Q5_CITSI	CISIN_1g003056mg	Ig-like domain-containing protein
A0A067E7Q7	A0A067E7Q7_CITSI	CISIN_1g0161121mg	GAT domain-containing protein (Fragment)
A0A067E7V0	A0A067E7V0_CITSI	CISIN_1g033572mg	Uncharacterized protein
A0A067E7W7	A0A067E7W7_CITSI	CISIN_1g012776mg	Oxysterol-binding protein
A0A067E807	A0A067E807_CITSI	CISIN_1g036697mg	Translocon-associated protein subunit alpha
A0A067E830	A0A067E830_CITSI	CISIN_1g041379mg	60S ribosomal protein L27 (Fragment)
A0A067E852	A0A067GDI7_CITSI	CISIN_1g004159mg	H(+)-exporting diphosphatase
A0A067E852	A0A067E852_CITSI	CISIN_1g0042302mg	H(+)-exporting diphosphatase (Fragment)
A0A067E876	A0A067E876_CITSI	CISIN_1g042110mg	Anticodon-binding domain-containing protein
A0A067E895	A0A067E895_CITSI	CISIN_1g023526mg	Proteasome assembly chaperone 2
A0A067E8C3	A0A067E8C3_CITSI	CISIN_1g0043292mg	Phospholipase A-2-activating protein
A0A067E8N0	A0A067E8N0_CITSI	CISIN_1g01611221mg	VHS domain-containing protein (Fragment)
A0A067E8N4	A0A067E8N4_CITSI	CISIN_1g013466mg	Malate dehydrogenase [NADP], chloroplastic
A0A067E8P6	A0A067E8P6_CITSI	CISIN_1g040588mg	NAD(P)H dehydrogenase (quinone)
A0A067E8S6	A0A067E8S6_CITSI	CISIN_1g0269011mg	Histone H2A/H2B/H3 domain-containing protein
A0A067E8U9	A0A067E8U9_CITSI	CISIN_1g0059002mg	Molybdopterin biosynthesis protein CNX1
A0A067E8Y7	A0A067E8Y7_CITSI	CISIN_1g029361mg	Translocon-associated protein subunit beta
A0A067E905	A0A067E905_CITSI	CISIN_1g019518mg	Aldose 1-epimerase
A0A067E911	A0A067E911_CITSI	CISIN_1g0045481mg	EF-hand domain-containing protein (Fragment)
A0A067E914	A0A067E914_CITSI	CISIN_1g044862mg	Gibberellin-regulated protein 14 (Fragment)
A0A067E929	A0A067E929_CITSI	CISIN_1g0098682mg	Carbohydrate kinase FGGY N-terminal domain-containing protein (Fragment)
A0A067E951	A0A067E951_CITSI	CISIN_1g024947mg	Ribosomal protein L2 C-terminal domain-containing protein
A0A067E951	A0A067FUU5_CITSI	CISIN_1g037430mg	Ribosomal protein L2 C-terminal domain-containing protein (Fragment)
A0A067E960	A0A067E960_CITSI	CISIN_1g000687mg	Uncharacterized protein
A0A067E9A7	A0A067E9A7_CITSI	CISIN_1g034609mg	Complex 1 LYR protein domain-containing protein
A0A067E9F6	A0A067E9F6_CITSI	CISIN_1g032890mg	Profilin
A0A067E9K2	A0A067DLS1_CITSI	CISIN_1g028300mg	Uncharacterized protein
A0A067E9M1	A0A067E9M1_CITSI	CISIN_1g034644mg	Snakin-1
A0A067E9R3	A0A067E9R3_CITSI	CISIN_1g0328431mg	40S ribosomal protein S26 (Fragment)
A0A067E9X6	A0A067E9X6_CITSI	CISIN_1g004315mg	beta-galactosidase
A0A067E9Y3	A0A067E9Y3_CITSI	CISIN_1g048058mg	60S ribosomal protein L4 C-terminal domain-containing protein (Fragment)
A0A067E9Y5	A0A067E9Y5_CITSI	CISIN_1g000645mg	tripeptidyl-peptidase II
A0A067E9Z4	A0A067E9Z4_CITSI	CISIN_1g017413mg	Isopropylmalate dehydrogenase-like domain-containing protein
A0A067EA62	A0A067ESV3_CITSI	CISIN_1g041798mg	Serine/threonine protein phosphatase 2A regulatory subunit
A0A067EA98	A0A067D8Z8_CITSI	CISIN_1g033549mg	60S ribosomal protein L36
A0A067EA98	A0A067H5E8_CITSI	CISIN_1g033850mg	60S ribosomal protein L36
A0A067EAJ5	A0A067EAJ5_CITSI	CISIN_1g038814mg	Cytochrome P450 (Fragment)
A0A067EAN8	A0A067EAN8_CITSI	CISIN_1g004568mg	AMP-dependent synthetase/ligase domain-containing protein
A0A067EAX1	A0A067EAX1_CITSI	CISIN_1g022834mg	Uncharacterized protein
A0A067EAY7	A0A067EAY7_CITSI	CISIN_1g034123mg	Subtilisin inhibitor domain-containing protein
A0A067EB07	A0A067EB07_CITSI	CISIN_1g024752mg	Tropinone reductase I
A0A067EB56	A0A067EB56_CITSI	CISIN_1g021241mg	NADP-dependent oxidoreductase domain-containing protein
A0A067EB58	A0A067EB58_CITSI	CISIN_1g013671mg	MHD domain-containing protein
A0A067EBA6	A0A067EBA6_CITSI	CISIN_1g030431mg	NAD-dependent epimerase/dehydratase domain-containing protein
A0A067EBD4	A0A067EBD4_CITSI	CISIN_1g028344mg	Uncharacterized protein
A0A067EBE2	A0A067EBE2_CITSI	CISIN_1g0462971mg	Uncharacterized protein (Fragment)
A0A067EBG5	A0A067EBG5_CITSI	CISIN_1g026695mg	SHSP domain-containing protein
A0A067EBI9	A0A067EBI9_CITSI	CISIN_1g0016023mg	Exocyst complex component Sec8 (Fragment)
A0A067EBL5	A0A067EBL5_CITSI	CISIN_1g007615mg	Uncharacterized protein
A0A067EBM0	A0A067EBM0_CITSI	CISIN_1g015797mg	Protein kinase domain-containing protein
A0A067EBN2	A0A067EBN2_CITSI	CISIN_1g0074132mg	Signal recognition particle subunit SRP68 (Fragment)
A0A067EBP2	A0A067EBP2_CITSI	CISIN_1g003094mg	Clp R domain-containing protein
A0A067EBP2	A0A067EHH8_CITSI	CISIN_1g046258mg	Clp R domain-containing protein
A0A067EBP9	A0A067EBP9_CITSI	CISIN_1g039269mg	Uncharacterized protein (Fragment)
A0A067EBQ2	A0A067EBQ2_CITSI	CISIN_1g011097mg	argininosuccinate synthase
A0A067EBT1	A0A067EBT1_CITSI	CISIN_1g039294mg	acid phosphatase
A0A067EBT2	A0A067EBT2_CITSI	CISIN_1g027254mg	Translation elongation factor EF1B beta/delta subunit guanine nucleotide exchange domain-containing protein
A0A067EBZ0	A0A067EBZ0_CITSI	CISIN_1g015695mg	Uncharacterized protein
A0A067EC08	A0A067EC08_CITSI	CISIN_1g031977mg	Prefoldin subunit 5
A0A067EC23	A0A067DRC2_CITSI	PURA	Adenylosuccinate synthetase, chloroplastic
A0A067EC49	A0A067EC49_CITSI	CISIN_1g019238mg	DJ-1/PfpI domain-containing protein
A0A067EC67	A0A067EC67_CITSI	CISIN_1g018391mg	Glutamine synthetase
A0A067EC69	A0A067EC69_CITSI	CISIN_1g043017mg	Receptor-like serine/threonine-protein kinase
A0A067EC78	A0A067EC78_CITSI	CISIN_1g033944mg	60S acidic ribosomal protein P1
A0A067ECA8	A0A067ECA8_CITSI	CISIN_1g002496mg	Coatomer subunit beta'
A0A067ECB2	A0A067ECB2_CITSI	CISIN_1g046438mg	Protein kinase domain-containing protein (Fragment)
A0A067ECC5	A0A067ECC5_CITSI	CISIN_1g029006mg	ATP synthase F1 complex delta/epsilon subunit N-terminal domain-containing protein
A0A067ECF1	A0A067ECF1_CITSI	CISIN_1g028654mg	Ras-related protein Rab7
A0A067ECF1	A0A067ED19_CITSI	CISIN_1g028647mg	Ras-related protein Rab7
A0A067ECG4	A0A067ECG4_CITSI	CISIN_1g0308902mg	Uncharacterized protein
A0A067ECG6	A0A067ECG6_CITSI	CISIN_1g0289632mg	Isochorismatase-like domain-containing protein
A0A067ECH2	A0A067ECH2_CITSI	CISIN_1g025670mg	ATP-dependent Clp protease proteolytic subunit
A0A067ECH5	A0A067ECH5_CITSI	CISIN_1g017216mg	NAD-dependent epimerase/dehydratase domain-containing protein
A0A067ECI6	A0A067ECI6_CITSI	CISIN_1g045516mg	RRM domain-containing protein (Fragment)
A0A067ECN7	A0A067DNA7_CITSI	CISIN_1g040910mg	Protein kinase domain-containing protein
A0A067ECS9	A0A067ECS9_CITSI	CISIN_1g008384mg	FAD-binding PCMH-type domain-containing protein
A0A067ECY4	A0A067ECY4_CITSI	CISIN_1g029844mg	Trafficking protein particle complex subunit
A0A067ECZ3	A0A067ECZ3_CITSI	CISIN_1g018851mg	Phenylalanyl-tRNA synthetase domain-containing protein
A0A067ECZ8	A0A067ECZ8_CITSI	THI1	Thiamine thiazole synthase, chloroplastic
A0A067ED08	A0A067ED08_CITSI	CISIN_1g033761mg	Cytochrome c domain-containing protein
A0A067ED15	A0A067ED15_CITSI	CISIN_1g001826mg	Alanine--tRNA ligase
A0A067ED89	A0A067ED89_CITSI	CISIN_1g008878mg	DUF1421 domain-containing protein
A0A067EDA6	A0A067EDA6_CITSI	CISIN_1g013898mg	4-hydroxyphenylpyruvate dioxygenase
A0A067EDC9	A0A067EDC9_CITSI	CISIN_1g001815mg	C2H2-type domain-containing protein
A0A067EDD8	A0A067EDD8_CITSI	CISIN_1g0474482mg	Uncharacterized protein (Fragment)
A0A067EDI4	A0A067EDI4_CITSI	CISIN_1g019765mg	Ubiquinol oxidase
A0A067EDK0	A0A067EDK0_CITSI	CISIN_1g005941mg	NAD(P)-binding domain-containing protein
A0A067EDK6	A0A067EDK6_CITSI	CISIN_1g028251mg	Uncharacterized protein
A0A067EDL0	A0A067EDL0_CITSI	CISIN_1g036425mg	MPN domain-containing protein
A0A067EDN3	A0A067F701_CITSI	CISIN_1g019592mg	Uridine kinase
A0A067EDT0	A0A067EDT0_CITSI	CISIN_1g004396mg	Serine aminopeptidase S33 domain-containing protein
A0A067EDW4	A0A067EDW4_CITSI	CISIN_1g0122621mg	glucan endo-1,3-beta-D-glucosidase (Fragment)
A0A067EE14	A0A067EE14_CITSI	CISIN_1g016347mg	Protein kinase domain-containing protein
A0A067EE17	A0A067EE17_CITSI	CISIN_1g020621mg	AB hydrolase-1 domain-containing protein
A0A067EE72	A0A067EE72_CITSI	CISIN_1g037829mg	Bulb-type lectin domain-containing protein
A0A067EEC3	A0A067EEC3_CITSI	CISIN_1g009109mg	Aldehyde dehydrogenase
A0A067EEF9	A0A067EEF9_CITSI	CISIN_1g0026961mg	26S proteasome non-ATPase regulatory subunit RPN1 C-terminal domain-containing protein (Fragment)
A0A067EEM2	A0A067EEM2_CITSI	CISIN_1g026588mg	40S ribosomal protein S3
A0A067EEP4	A0A067EEP4_CITSI	CISIN_1g012719mg	RuvB-like helicase
A0A067EEQ7	A0A067EEQ7_CITSI	CISIN_1g032632mg	DM2 domain-containing protein
A0A067EER8	A0A067EER8_CITSI	CISIN_1g0104502mg	Uncharacterized protein (Fragment)
A0A067EES0	A0A067EES0_CITSI	CISIN_1g048249mg	Uncharacterized protein
A0A067EEX1	A0A067EEX1_CITSI	CISIN_1g031668mg	Bet v I/Major latex protein domain-containing protein
A0A067EEX9	A0A067EEX9_CITSI	CISIN_1g000933mg	Coatomer subunit alpha
A0A067EEY9	A0A067EEY9_CITSI	CISIN_1g022638mg	Xyloglucan endotransglucosylase/hydrolase
A0A067EF04	A0A067EF04_CITSI	CISIN_1g000049mg	TOG domain-containing protein
A0A067EF57	A0A067EF57_CITSI	CISIN_1g022958mg	Prohibitin
A0A067EF74	A0A067EF74_CITSI	CISIN_1g020791mg	Uncharacterized protein
A0A067EF84	A0A067EF84_CITSI	CISIN_1g033468mg	NADH dehydrogenase [ubiquinone] 1 beta subcomplex subunit 9
A0A067EFC4	A0A067EFC4_CITSI	CISIN_1g0132572mg	Aspartyl aminopeptidase (Fragment)
A0A067EFF7	A0A067EFF7_CITSI	CISIN_1g0209312mg	Uncharacterized protein (Fragment)
A0A067EFH2	A0A067EFH2_CITSI	CISIN_1g036416mg	Enoyl reductase (ER) domain-containing protein (Fragment)
A0A067EFK1	A0A067EFK1_CITSI	CISIN_1g0277371mg	glutathione transferase
A0A067EFK2	A0A067EFK2_CITSI	CISIN_1g018992mg	Non-haem dioxygenase N-terminal domain-containing protein
A0A067EFK3	A0A067EFK3_CITSI	CISIN_1g030603mg	Peptidyl-prolyl cis-trans isomerase
A0A067EFQ1	A0A067EFQ1_CITSI	CISIN_1g030516mg	UspA domain-containing protein
A0A067EFR4	A0A067EFR4_CITSI	CISIN_1g003363mg	acylaminoacyl-peptidase
A0A067EFS6	A0A067EFS6_CITSI	CISIN_1g0195002mg	ATP-citrate lyase/succinyl-CoA ligase domain-containing protein (Fragment)
A0A067EFU1	A0A067EFU1_CITSI	CISIN_1g030099mg	ADP-ribosylation factor-like protein 5
A0A067EFZ1	A0A067EFZ1_CITSI	CISIN_1g023866mg	Pyrroline-5-carboxylate reductase
A0A067EFZ6	A0A067EFZ6_CITSI	CISIN_1g029121mg	Uncharacterized protein
A0A067EG09	A0A067EG09_CITSI	CISIN_1g0142942mg	Peptidase A1 domain-containing protein (Fragment)
A0A067EG19	A0A067EG19_CITSI	CISIN_1g033149mg	HIT domain-containing protein
A0A067EG21	A0A067EG21_CITSI	CISIN_1g011218mg	PPM-type phosphatase domain-containing protein
A0A067EG26	A0A067EG26_CITSI	CISIN_1g0147052mg	Uncharacterized protein (Fragment)
A0A067EG31	A0A067EG31_CITSI	CISIN_1g01470512mg	W2 domain-containing protein (Fragment)
A0A067EG43	A0A067EG43_CITSI	CISIN_1g022053mg	isopentenyl-diphosphate Delta-isomerase
A0A067EG48	A0A067EG48_CITSI	CISIN_1g003980mg	Fibronectin type III-like domain-containing protein
A0A067EG99	A0A067F2N8_CITSI	CISIN_1g015040mg	RRM domain-containing protein
A0A067EGB9	A0A067EGB9_CITSI	CISIN_1g012534mg	3-hydroxyisobutyryl-CoA hydrolase
A0A067EGC1	A0A067EGC1_CITSI	CISIN_1g018528mg	Electron transfer flavoprotein subunit alpha
A0A067EGG4	A0A067EGG4_CITSI	CISIN_1g0222852mg	Methyltransferase type 11 domain-containing protein (Fragment)
A0A067EGJ2	A0A067EGJ2_CITSI	CISIN_1g008231mg	Major facilitator superfamily (MFS) profile domain-containing protein
A0A067EGL0	A0A067EGL0_CITSI	CISIN_1g0107352mg	Aldehyde dehydrogenase domain-containing protein
A0A067EGM5	A0A067EGM5_CITSI	CISIN_1g041441mg	glycine--tRNA ligase (Fragment)
A0A067EGR6	A0A067EGR6_CITSI	CISIN_1g037797mg	Bifunctional inhibitor/plant lipid transfer protein/seed storage helical domain-containing protein (Fragment)
A0A067EGT0	A0A067EGT0_CITSI	CISIN_1g032285mg	Barwin domain-containing protein
A0A067EGU0	A0A067EGU0_CITSI	CISIN_1g017772mg	D-arabinono-1,4-lactone oxidase C-terminal domain-containing protein
A0A067EH15	A0A067EH15_CITSI	CISIN_1g0006512mg	C2 DOCK-type domain-containing protein
A0A067EH25	A0A067EH25_CITSI	CISIN_1g014082mg	coproporphyrinogen oxidase
A0A067EH28	A0A067EH28_CITSI	CISIN_1g025640mg	Proteasome subunit alpha type
A0A067EH32	A0A067EH32_CITSI	CISIN_1g020013mg	Nitronate monooxygenase domain-containing protein
A0A067EH38	A0A067FAT0_CITSI	CISIN_1g009165mg	Rieske domain-containing protein
A0A067EH51	A0A067EH51_CITSI	CISIN_1g017208mg	RING-type E3 ubiquitin transferase
A0A067EH64	A0A067EH64_CITSI	CISIN_1g001249mg	TOG domain-containing protein
A0A067EH66	A0A067EH66_CITSI	CISIN_1g0163482mg	Sugar phosphate transporter domain-containing protein (Fragment)
A0A067EH93	A0A067EH93_CITSI	CISIN_1g001585mg	Importin N-terminal domain-containing protein
A0A067EHA8	A0A067EHA8_CITSI	CISIN_1g007313mg	RuBisCO large subunit-binding protein subunit beta, chloroplastic
A0A067EHB1	A0A067EHB1_CITSI	CISIN_1g032760mg	40S ribosomal protein S24
A0A067EHC3	A0A067EHC3_CITSI	CISIN_1g020528mg	Cysteine synthase
A0A067EHE7	A0A067EHE7_CITSI	CISIN_1g006056mg	Glucosidase 2 subunit beta
A0A067EHF1	A0A067EHF1_CITSI	CISIN_1g016935mg	Plastid lipid-associated protein/fibrillin conserved domain-containing protein
A0A067EHL5	A0A067EHL5_CITSI	CISIN_1g040984mg	Actin
A0A067EHS2	A0A067EHS2_CITSI	CISIN_1g009283mg	L-ascorbate oxidase homolog
A0A067EHU8	A0A067EHU8_CITSI	CISIN_1g0041112mg	Proteasome-associated protein ECM29 homolog
A0A067EHW3	A0A067EHW3_CITSI	CISIN_1g0404812mg	Uncharacterized protein (Fragment)
A0A067EHX3	A0A067EHX3_CITSI	CISIN_1g030000mg	ADP-ribosylation factor-like protein 8B
A0A067EHX5	A0A067EHX5_CITSI	CISIN_1g025135mg	NADH:flavin oxidoreductase/NADH oxidase N-terminal domain-containing protein
A0A067EI32	A0A067EI32_CITSI	CISIN_1g012142mg	dihydrolipoyllysine-residue succinyltransferase
A0A067EI89	A0A067DN08_CITSI	CISIN_1g045960mg	Uncharacterized protein (Fragment)
A0A067EIA2	A0A067EIA2_CITSI	CISIN_1g0154952mg	Thiolase N-terminal domain-containing protein (Fragment)
A0A067EID0	A0A067EID0_CITSI	CISIN_1g032107mg	RRM domain-containing protein
A0A067EIE1	A0A067EIE1_CITSI	CISIN_1g0202292mg	Cobalamin-independent methionine synthase MetE N-terminal domain-containing protein (Fragment)
A0A067EIE2	A0A067EIE2_CITSI	CISIN_1g019365mg	Signal peptide peptidase
A0A067EIF1	A0A067EIF1_CITSI	CISIN_1g019448mg	Adenosine kinase
A0A067EIH3	A0A067EIH3_CITSI	CISIN_1g022424mg	Ribosomal protein L5 eukaryotic C-terminal domain-containing protein
A0A067EIJ4	A0A067EIJ4_CITSI	CISIN_1g005693mg	Protein kinase domain-containing protein
A0A067EIL9	A0A067EIL9_CITSI	CISIN_1g024570mg	t-SNARE coiled-coil homology domain-containing protein
A0A067EIP3	A0A067EIP3_CITSI	CISIN_1g008110mg	Transmembrane protein
A0A067EIQ4	A0A067EIQ4_CITSI	CISIN_1g046600mg	NADPH-dependent aldehyde reductase-like protein, chloroplastic (Fragment)
A0A067EIR7	A0A067EIR7_CITSI	CISIN_1g018173mg	Pectinesterase
A0A067EIS1	A0A067EIS1_CITSI	CISIN_1g026496mg	Proteasome subunit alpha type
A0A067EIS9	A0A067EIS9_CITSI	CISIN_1g016064mg	eIF-2B GDP-GTP exchange factor subunit alpha
A0A067EIX3	A0A067EIX3_CITSI	CISIN_1g0073492mg	Pyruvate kinase (Fragment)
A0A067EIZ1	A0A067EIZ1_CITSI	CISIN_1g0277372mg	Uncharacterized protein (Fragment)
A0A067EJ09	A0A067EJ09_CITSI	CISIN_1g000083mg	Uncharacterized protein
A0A067EJ14	A0A067EJ14_CITSI	CISIN_1g003233mg	Uncharacterized protein
A0A067EJ63	A0A067EJ63_CITSI	CISIN_1g0084162mg	DUF1421 domain-containing protein
A0A067EJ76	A0A067EJ76_CITSI	CISIN_1g007843mg	C2 domain-containing protein
A0A067EJ89	A0A067EJ89_CITSI	CISIN_1g011030mg	Cytochrome P450
A0A067EJ90	A0A067EJ90_CITSI	CISIN_1g0090411mg	isocitrate dehydrogenase (NADP(+)) (Fragment)
A0A067EJ94	A0A067EJ94_CITSI	CISIN_1g0339622mg	Glutaredoxin domain-containing protein (Fragment)
A0A067EJB3	A0A067EJB3_CITSI	CISIN_1g008306mg	Coiled-coil domain-containing protein SCD2
A0A067EJB8	A0A067EJB8_CITSI	CISIN_1g025588mg	L-ascorbate peroxidase
A0A067EJC6	A0A067EJC6_CITSI	CISIN_1g0191322mg	Vacuolar protein sorting-associated protein 53 A (Fragment)
A0A067EJD7	A0A067EJD7_CITSI	CISIN_1g021186mg	Biotin carboxyl carrier protein of acetyl-CoA carboxylase
A0A067EJD9	A0A067EJD9_CITSI	CISIN_1g015194mg	MPN domain-containing protein
A0A067EJI8	A0A067EJI8_CITSI	CISIN_1g031057mg	4-hydroxy-4-methyl-2-oxoglutarate aldolase
A0A067EJK1	A0A067EJK1_CITSI	CISIN_1g043296mg	Heat shock protein 70
A0A067EJP3	A0A067EJP3_CITSI	CISIN_1g029174mg	mRNA cap-binding protein
A0A067EJQ4	A0A067EJQ4_CITSI	CISIN_1g012082mg	Uncharacterized protein
A0A067EJQ8	A0A067EJQ8_CITSI	CISIN_1g013791mg	Dolichyl-diphosphooligosaccharide--protein glycosyltransferase 48 kDa subunit
A0A067EJR5	A0A067EJR5_CITSI	CISIN_1g006594mg	Dihydrolipoamide acetyltransferase component of pyruvate dehydrogenase complex
A0A067EJS7	A0A067EJS7_CITSI	CISIN_1g0147461mg	Pyruvate kinase (Fragment)
A0A067EK02	A0A067EK02_CITSI	CISIN_1g044677mg	DUF632 domain-containing protein (Fragment)
A0A067EK38	A0A067EK38_CITSI	CISIN_1g0074131mg	Uncharacterized protein (Fragment)
A0A067EK71	A0A067EK71_CITSI	CISIN_1g037010mg	Protein kinase domain-containing protein
A0A067EK92	A0A067EK92_CITSI	CISIN_1g0235031mg	ribulose-phosphate 3-epimerase
A0A067EKA3	A0A067EKA3_CITSI	CISIN_1g035248mg	COX VIIa-like protein
A0A067EKC0	A0A067EKC0_CITSI	CISIN_1g026777mg	Uncharacterized protein
A0A067EKF6	A0A067EKF6_CITSI	CISIN_1g028653mg	Uncharacterized protein
A0A067EKF7	A0A067EKF7_CITSI	CISIN_1g0144532mg	PCI domain-containing protein
A0A067EKG2	A0A067EKG2_CITSI	CISIN_1g016939mg	4-hydroxy-3-methylbut-2-enyl diphosphate reductase
A0A067EKG5	A0A067EKG5_CITSI	CISIN_1g040215mg	Prefoldin subunit 4 (Fragment)
A0A067EKI1	A0A067EKI1_CITSI	CISIN_1g0043291mg	Uncharacterized protein (Fragment)
A0A067EKJ3	A0A067EKJ3_CITSI	CISIN_1g022183mg	Phosphoribulokinase/uridine kinase domain-containing protein
A0A067EKN2	A0A067EKN2_CITSI	CISIN_1g033388mg	DC-UbP/UBTD2 N-terminal domain-containing protein
A0A067EKP3	A0A067EKP3_CITSI	CISIN_1g035624mg	Cation/H+ exchanger domain-containing protein (Fragment)
A0A067EKR0	A0A067EKR0_CITSI	CISIN_1g001962mg	Protein TPLATE
A0A067EKR2	A0A067EKR2_CITSI	CISIN_1g008030mg	Beta-amylase
A0A067EKR5	A0A067EKR5_CITSI	CISIN_1g005838mg	Fungal lipase-like domain-containing protein
A0A067EKR9	A0A067EKR9_CITSI	CISIN_1g019661mg	TauD/TfdA-like domain-containing protein
A0A067EKT6	A0A067EKT6_CITSI	CISIN_1g025242mg	Uncharacterized protein
A0A067EKU9	A0A067EKU9_CITSI	CISIN_1g0045482mg	Ion transport domain-containing protein (Fragment)
A0A067EL02	A0A067EL02_CITSI	CISIN_1g003205mg	Protein VACUOLELESS1
A0A067EL05	A0A067EL05_CITSI	CISIN_1g024820mg	Acid phosphatase
A0A067EL38	A0A067EL38_CITSI	CISIN_1g006929mg	Glutathione hydrolase
A0A067EL65	A0A067EL65_CITSI	CISIN_1g008405mg	asparagine--tRNA ligase
A0A067EL66	A0A067EL66_CITSI	CISIN_1g028392mg	X8 domain-containing protein
A0A067EL75	A0A067EL75_CITSI	CISIN_1g031911mg	Ribosomal L28e/Mak16 domain-containing protein
A0A067EL95	A0A067EL95_CITSI	CISIN_1g032871mg	Profilin
A0A067ELA4	A0A067ELA4_CITSI	CISIN_1g028353mg	Uncharacterized protein
A0A067ELA9	A0A067ELA9_CITSI	CISIN_1g0104472mg	Peptidase M16 N-terminal domain-containing protein (Fragment)
A0A067ELC0	A0A067ELC0_CITSI	CISIN_1g002103mg	SLH domain-containing protein
A0A067ELC2	A0A067ELC2_CITSI	CISIN_1g0098042mg	Phosphofructokinase domain-containing protein (Fragment)
A0A067ELC7	A0A067ELC7_CITSI	CISIN_1g032540mg	Rhodanese domain-containing protein
A0A067ELE7	A0A067ELE7_CITSI	CISIN_1g027751mg	Uncharacterized protein
A0A067ELF3	A0A067ELF3_CITSI	CISIN_1g023794mg	protein phosphatase methylesterase-1
A0A067ELF6	A0A067ELF6_CITSI	CISIN_1g042592mg	Cytochrome c domain-containing protein
A0A067ELF8	A0A067ELF8_CITSI	CISIN_1g042287mg	Uncharacterized protein (Fragment)
A0A067ELH8	A0A067ELH8_CITSI	CISIN_1g01408922mg	BRO1 domain-containing protein (Fragment)
A0A067ELN8	A0A067ELN8_CITSI	PFK	ATP-dependent 6-phosphofructokinase
A0A067ELT4	A0A067ELT4_CITSI	CISIN_1g003157mg	Conserved oligomeric Golgi complex subunit 5
A0A067ELV9	A0A067GQ68_CITSI	CISIN_1g015683mg	Hexosyltransferase
A0A067ELX2	A0A067ELX2_CITSI	CISIN_1g004550mg	Vesicle-fusing ATPase
A0A067ELY4	A0A067ELY4_CITSI	CISIN_1g002174mg	Protein kinase domain-containing protein
A0A067ELZ9	A0A067ELZ9_CITSI	CISIN_1g007242mg	Amidase domain-containing protein
A0A067EM00	A0A067EM00_CITSI	CISIN_1g028067mg	Abscisic acid receptor PYL8
A0A067EM16	A0A067CZM9_CITSI	CISIN_1g024250mg	Cobalamin-independent methionine synthase MetE C-terminal/archaeal domain-containing protein
A0A067EM38	A0A067EM38_CITSI	CISIN_1g022606mg	Vesicle transport v-SNARE N-terminal domain-containing protein
A0A067EM47	A0A067D2D7_CITSI	CISIN_1g032038mg	UBC core domain-containing protein (Fragment)
A0A067EM53	A0A067EM53_CITSI	CISIN_1g019136mg	BZIP domain-containing protein
A0A067EM54	A0A067EM54_CITSI	CISIN_1g046691mg	UBA domain-containing protein
A0A067EM78	A0A067EM78_CITSI	CISIN_1g0157541mg	Tubulin alpha chain (Fragment)
A0A067EM80	A0A067EM80_CITSI	CISIN_1g014047mg	Nodulin-like domain-containing protein
A0A067EMA8	A0A067EMA8_CITSI	CISIN_1g036924mg	Glutamate/phenylalanine/leucine/valine/L-tryptophan dehydrogenase C-terminal domain-containing protein (Fragment)
A0A067EMB0	A0A067EMB0_CITSI	CISIN_1g030678mg	DUF538 domain-containing protein
A0A067EMC0	A0A067EMC0_CITSI	CISIN_1g034303mg	HIG1 domain-containing protein
A0A067EMD7	A0A067EMD7_CITSI	CISIN_1g039866mg	AAA+ ATPase domain-containing protein
A0A067EMD7	A0A067EYD4_CITSI	CISIN_1g014525mg	AAA+ ATPase domain-containing protein
A0A067EMF1	A0A067EMF1_CITSI	CISIN_1g011532mg	glucan endo-1,3-beta-D-glucosidase
A0A067EMG1	A0A067EMG1_CITSI	CISIN_1g027919mg	Germin-like protein
A0A067EMJ3	A0A067EMJ3_CITSI	CISIN_1g034389mg	stearoyl-[acyl-carrier-protein] 9-desaturase
A0A067EMK9	A0A067EMK9_CITSI	CISIN_1g015770mg	Uncharacterized protein
A0A067EMM5	A0A067EMM5_CITSI	CISIN_1g008223mg	Mitochondrial Rho GTPase
A0A067EMU8	A0A067EMU8_CITSI	CISIN_1g000179mg	1,3-beta-glucan synthase
A0A067EMU8	A0A067FT71_CITSI	CISIN_1g0001801mg	1,3-beta-glucan synthase (Fragment)
A0A067EMV4	A0A067EMV4_CITSI	CISIN_1g001023mg	Phospholipid-transporting ATPase
A0A067EMY2	A0A067EMY2_CITSI	CISIN_1g0339621mg	Glutaredoxin domain-containing protein (Fragment)
A0A067EN09	A0A067EN09_CITSI	CISIN_1g029536mg	Caffeoyl-CoA O-methyltransferase
A0A067EN16	A0A067EN16_CITSI	CISIN_1g025529mg	adenylate kinase
A0A067EN30	A0A067EN30_CITSI	CISIN_1g032383mg	40S ribosomal protein S23
A0A067EN51	A0A067EN51_CITSI	CISIN_1g0162802mg	TOG domain-containing protein (Fragment)
A0A067EN77	A0A067EN77_CITSI	CISIN_1g030021mg	Phytocyanin domain-containing protein
A0A067EN89	A0A067EN89_CITSI	CISIN_1g034361mg	protein-serine/threonine phosphatase
A0A067EN90	A0A067EN90_CITSI	CISIN_1g041189mg	Exocyst subunit Exo70 family protein
A0A067ENF7	A0A067ENF7_CITSI	CISIN_1g001279mg	V-SNARE coiled-coil homology domain-containing protein
A0A067ENG3	A0A067E5J2_CITSI	CISIN_1g0195001mg	CoA-binding domain-containing protein
A0A067ENH6	A0A067ENH6_CITSI	CISIN_1g035153mg	Uncharacterized protein
A0A067ENL2	A0A067ENL2_CITSI	CISIN_1g002877mg	Importin N-terminal domain-containing protein
A0A067ENP5	A0A067ES57_CITSI	CISIN_1g013626mg	Uncharacterized protein
A0A067ENP8	A0A067ENP8_CITSI	CISIN_1g0042381mg	Protein transport protein SEC23 (Fragment)
A0A067ENS1	A0A067ENS1_CITSI	CISIN_1g030948mg	NADH dehydrogenase [ubiquinone] 1 alpha subcomplex subunit 5, mitochondrial
A0A067ENT5	A0A067ENT5_CITSI	CISIN_1g032596mg	Mitochondrial pyruvate carrier
A0A067ENU2	A0A067ENU2_CITSI	CISIN_1g0132571mg	Aspartyl aminopeptidase (Fragment)
A0A067ENV0	A0A067ENV0_CITSI	CISIN_1g015131mg	malate dehydrogenase
A0A067ENV5	A0A067ENV5_CITSI	CISIN_1g0308901mg	Glutaredoxin domain-containing protein (Fragment)
A0A067EP15	A0A067EP15_CITSI	CISIN_1g030934mg	Trafficking protein particle complex subunit
A0A067EP20	A0A067EP20_CITSI	CISIN_1g031549mg	Ribulose-phosphate 3-epimerase
A0A067EP29	A0A067EP29_CITSI	CISIN_1g033711mg	SUI1 domain-containing protein
A0A067EP30	A0A067EP30_CITSI	CISIN_1g023810mg	C2 domain-containing protein
A0A067EP73	A0A067EP73_CITSI	CISIN_1g021388mg	Uncharacterized protein
A0A067EP75	A0A067EP75_CITSI	CISIN_1g001584mg	Importin N-terminal domain-containing protein
A0A067EP90	A0A067EP90_CITSI	CISIN_1g035862mg	Protein kinase domain-containing protein
A0A067EP94	A0A067EP94_CITSI	CISIN_1g013869mg	AMP-dependent synthetase/ligase domain-containing protein
A0A067EPA0	A0A067EPA0_CITSI	CISIN_1g019433mg	Protein kinase domain-containing protein
A0A067EPB1	A0A067EPB1_CITSI	CISIN_1g041692mg	Ribosomal protein/NADH dehydrogenase domain-containing protein (Fragment)
A0A067EPF3	A0A067EPF3_CITSI	CISIN_1g035488mg	Flavin-containing monooxygenase
A0A067EPG4	A0A067EPG4_CITSI	CISIN_1g0379022mg	Chorein N-terminal domain-containing protein (Fragment)
A0A067EPH0	A0A067EPH0_CITSI	CISIN_1g039697mg	Membrane lipoprotein
A0A067EPH4	A0A067EPH4_CITSI	CISIN_1g044880mg	60S ribosomal protein L37a (Fragment)
A0A067EPI5	A0A067EPI5_CITSI	CISIN_1g035144mg	DUF1664 domain-containing protein
A0A067EPJ8	A0A067EPJ8_CITSI	CISIN_1g0042382mg	Protein transport protein SEC23 (Fragment)
A0A067EPK2	A0A067EPK2_CITSI	CISIN_1g0006991mg	Kinesin motor domain-containing protein (Fragment)
A0A067EPK4	A0A067EPK4_CITSI	CISIN_1g011293mg	Diacylglycerol kinase
A0A067EPK9	A0A067EPK9_CITSI	CISIN_1g043909mg	ACB domain-containing protein (Fragment)
A0A067EPM7	A0A067EPM7_CITSI	CISIN_1g029749mg	Uncharacterized protein
A0A067EPP5	A0A067EPP5_CITSI	CISIN_1g0080291mg	Purple acid phosphatase (Fragment)
A0A067EPQ2	A0A067EPQ2_CITSI	CISIN_1g014576mg	PCI domain-containing protein
A0A067EPQ8	A0A067EPQ8_CITSI	CISIN_1g031107mg	Uncharacterized protein
A0A067EPS1	A0A067EPS1_CITSI	CISIN_1g0104471mg	Mitochondrial-processing peptidase subunit alpha
A0A067EPS3	A0A067EPS3_CITSI	CISIN_1g032296mg	AP complex subunit sigma
A0A067EPU6	A0A067EPU6_CITSI	CISIN_1g038657mg	Vacuolar protein sorting-associated protein 25 (Fragment)
A0A067EPU7	A0A067EPU7_CITSI	CISIN_1g037584mg	Cystatin domain-containing protein
A0A067EPZ4	A0A067EPZ4_CITSI	CISIN_1g001219mg	Protein transport protein Sec24-like At4g32640
A0A067EQ08	A0A067EQ08_CITSI	CISIN_1g023565mg	Tryptophan synthase beta chain-like PALP domain-containing protein
A0A067EQ11	A0A067EQ11_CITSI	CISIN_1g020617mg	Cysteine synthase
A0A067EQ66	A0A067EQ66_CITSI	CISIN_1g012172mg	UTP--glucose-1-phosphate uridylyltransferase
A0A067EQ79	A0A067EQ79_CITSI	CISIN_1g0265781mg	Uncharacterized protein (Fragment)
A0A067EQ98	A0A067EQ98_CITSI	CISIN_1g025495mg	Serine hydrolase FSH domain-containing protein
A0A067EQA3	A0A067EQA3_CITSI	CISIN_1g0331192mg	Acyl carrier protein (Fragment)
A0A067EQF3	A0A067GJ96_CITSI	CISIN_1g012278mg	Endoplasmic reticulum oxidoreductin-1-like
A0A067EQG0	A0A067EQG0_CITSI	CISIN_1g031773mg	HIT domain-containing protein
A0A067EQL8	A0A067EQL8_CITSI	CISIN_1g002027mg	4-alpha-glucanotransferase
A0A067EQQ3	A0A067EQQ3_CITSI	CISIN_1g034999mg	Knottin scorpion toxin-like domain-containing protein
A0A067EQS3	A0A067H5X7_CITSI	CISIN_1g022301mg	RRM domain-containing protein
A0A067EQS6	A0A067EQS6_CITSI	CISIN_1g029605mg	40S ribosomal protein S7
A0A067EQV8	A0A067EQV8_CITSI	CISIN_1g006194mg	Uncharacterized protein
A0A067EQY1	A0A067EQY1_CITSI	CISIN_1g014598mg	protein-tyrosine-phosphatase
A0A067ER16	A0A067ER16_CITSI	CISIN_1g045430mg	NAD-dependent epimerase/dehydratase domain-containing protein (Fragment)
A0A067ER17	A0A067ER17_CITSI	CISIN_1g047135mg	Ribosomal protein L14e domain-containing protein
A0A067ER22	A0A067E3D7_CITSI	CISIN_1g009229mg	EF-hand domain-containing protein
A0A067ER29	A0A067ER29_CITSI	CISIN_1g0265782mg	EKN (Fragment)
A0A067ER35	A0A067ER35_CITSI	CISIN_1g019907mg	Ubiquitin carboxyl-terminal hydrolase
A0A067ER80	A0A067ER80_CITSI	CISIN_1g024105mg	S5 DRBM domain-containing protein
A0A067ERA1	A0A067ERA1_CITSI	CISIN_1g041033mg	Uncharacterized protein (Fragment)
A0A067ERC6	A0A067ERC6_CITSI	CISIN_1g016242mg	Enoyl-ACP reductase
A0A067ERD5	A0A067ERD5_CITSI	CISIN_1g009517mg	alanine transaminase
A0A067ERD6	A0A067ERD6_CITSI	CISIN_1g026501mg	KANL3/Tex30 alpha/beta hydrolase-like domain-containing protein
A0A067ERE7	A0A067ERE7_CITSI	CISIN_1g041482mg	Uncharacterized protein
A0A067ERE9	A0A067ERE9_CITSI	CISIN_1g006475mg	Selenoprotein O
A0A067ERF2	A0A067ERF2_CITSI	CISIN_1g024312mg	Uncharacterized protein
A0A067ERR3	A0A067ERR3_CITSI	CISIN_1g000659mg	Protein kinase domain-containing protein
A0A067ERR6	A0A067ERR6_CITSI	CISIN_1g012773mg	Asparagine synthetase [glutamine-hydrolyzing]
A0A067ERS2	A0A067ERS2_CITSI	CISIN_1g021204mg	Annexin
A0A067ERW0	A0A067ERW0_CITSI	CISIN_1g007936mg	Pyruvate kinase
A0A067ERW4	A0A067ERW4_CITSI	CISIN_1g006998mg	Uncharacterized protein
A0A067ERY6	A0A067ERY6_CITSI	CISIN_1g021594mg	LIMR family protein
A0A067ERZ2	A0A067ERZ2_CITSI	CISIN_1g017401mg	E3 ubiquitin-protein ligase APD1-4 N-terminal domain-containing protein
A0A067ES71	A0A067ES71_CITSI	CISIN_1g003313mg	Plasma membrane ATPase
A0A067ES72	A0A067ES72_CITSI	CISIN_1g028987mg	SOUL heme-binding protein
A0A067ES75	A0A067ES75_CITSI	CISIN_1g014332mg	AAA+ ATPase domain-containing protein
A0A067ES77	A0A067ES77_CITSI	CISIN_1g014221mg	Protein SSUH2 homolog
A0A067ES84	A0A067ES84_CITSI	CISIN_1g021868mg	Uncoupling protein
A0A067ES90	A0A067ES90_CITSI	CISIN_1g044559mg	pyruvate decarboxylase
A0A067ESD6	A0A067FTH3_CITSI	CISIN_1g013165mg	Tubulin beta chain
A0A067ESD8	A0A067ESD8_CITSI	CISIN_1g020892mg	Beta-carotene hydroxylase
A0A067ESF0	A0A067ESF0_CITSI	CISIN_1g029742mg	Plectin/S10 N-terminal domain-containing protein
A0A067ESG8	A0A067DSH6_CITSI	CISIN_1g033932mg	40S ribosomal protein S25
A0A067ESI2	A0A067ESI2_CITSI	CISIN_1g025971mg	NAD-dependent epimerase/dehydratase domain-containing protein
A0A067ESI4	A0A067ESI4_CITSI	CISIN_1g003231mg	AAA+ ATPase domain-containing protein
A0A067ESI8	A0A067ESI8_CITSI	CISIN_1g023137mg	Reticulon-like protein
A0A067ESK0	A0A067ESK0_CITSI	CISIN_1g036665mg	transaldolase
A0A067ESM8	A0A067ESM8_CITSI	CISIN_1g018164mg	Thioredoxin domain-containing protein
A0A067ESR6	A0A067ESR6_CITSI	CISIN_1g0453552mg	Uncharacterized protein (Fragment)
A0A067ESS9	A0A067ESS9_CITSI	CISIN_1g034452mg	Costars domain-containing protein
A0A067ESV0	A0A067ESV0_CITSI	CISIN_1g041243mg	CN hydrolase domain-containing protein (Fragment)
A0A067ESV8	A0A067ESV8_CITSI	CISIN_1g012495mg	ADP,ATP carrier protein
A0A067ESV9	A0A067ESV9_CITSI	PFP-BETA	Pyrophosphate--fructose 6-phosphate 1-phosphotransferase subunit beta
A0A067ESX8	A0A067ESX8_CITSI	CISIN_1g0142941mg	Peptidase A1 domain-containing protein (Fragment)
A0A067ET19	A0A067ET19_CITSI	CISIN_1g000512mg	ABC transporter domain-containing protein
A0A067ET33	A0A067EJK5_CITSI	CISIN_1g029947mg	Peroxisomal membrane protein PMP22
A0A067ET51	A0A067ET51_CITSI	CISIN_1g043833mg	Late embryogenesis abundant protein LEA-2 subgroup domain-containing protein
A0A067ET68	A0A067ET68_CITSI	CISIN_1g019166mg	CN hydrolase domain-containing protein
A0A067ET71	A0A067ET71_CITSI	CISIN_1g028792mg	Uncharacterized protein
A0A067ET71	A0A067HCI4_CITSI	CISIN_1g028801mg	Uncharacterized protein
A0A067ETA2	A0A067ETA2_CITSI	CISIN_1g022322mg	Uncharacterized protein
A0A067ETA9	A0A067ETA9_CITSI	CISIN_1g037368mg	Vacuolar protein sorting-associated protein 11 homolog (Fragment)
A0A067ETD2	A0A067ETD2_CITSI	CISIN_1g0313082mg	Ribosomal protein L17
A0A067ETE6	A0A067ETE6_CITSI	CISIN_1g015780mg	Cytochrome b561 and DOMON domain-containing protein
A0A067ETG0	A0A067ETG0_CITSI	CISIN_1g024965mg	FAS1 domain-containing protein
A0A067ETG2	A0A067ETG2_CITSI	CISIN_1g010627mg	Pyruvate kinase
A0A067ETH7	A0A067DL13_CITSI	CISIN_1g031275mg	Glutaredoxin-dependent peroxiredoxin
A0A067ETH7	A0A067ETH7_CITSI	CISIN_1g038822mg	Glutaredoxin-dependent peroxiredoxin
A0A067ETL8	A0A067ETL8_CITSI	CISIN_1g0379581mg	Phospholipid/glycerol acyltransferase domain-containing protein (Fragment)
A0A067ETN9	A0A067ETN9_CITSI	CISIN_1g034275mg	Complex 1 LYR protein domain-containing protein
A0A067ETR2	A0A067ETR2_CITSI	CISIN_1g048038mg	EF-hand domain-containing protein
A0A067ETR6	A0A067ETR6_CITSI	CISIN_1g011768mg	homogentisate 1,2-dioxygenase
A0A067ETU0	A0A067ETU0_CITSI	CISIN_1g024432mg	peptide-methionine (S)-S-oxide reductase
A0A067ETU5	A0A067ETU5_CITSI	CISIN_1g043946mg	Uncharacterized protein (Fragment)
A0A067ETW7	A0A067ETW7_CITSI	CISIN_1g046767mg	No apical meristem-associated C-terminal domain-containing protein (Fragment)
A0A067ETX9	A0A067ETX9_CITSI	CISIN_1g0124842mg	THIF-type NAD/FAD binding fold domain-containing protein (Fragment)
A0A067EU40	A0A067EU40_CITSI	CISIN_1g013113mg	Tubulin alpha chain
A0A067EU42	A0A067EU42_CITSI	CISIN_1g023687mg	Dienelactone hydrolase domain-containing protein
A0A067EU54	A0A067EU54_CITSI	CISIN_1g012670mg	Major facilitator superfamily (MFS) profile domain-containing protein
A0A067EU55	A0A067EU55_CITSI	CISIN_1g045997mg	10 kDa chaperonin (Fragment)
A0A067EUC0	A0A067EUC0_CITSI	CISIN_1g009936mg	Non-specific phospholipase C2
A0A067EUE6	A0A067EUE6_CITSI	CISIN_1g036204mg	Alpha/beta hydrolase fold-3 domain-containing protein (Fragment)
A0A067EUF0	A0A067EUF0_CITSI	CISIN_1g047577mg	Uncharacterized protein (Fragment)
A0A067EUG3	A0A067EUG3_CITSI	CISIN_1g0024422mg	Glycoside hydrolase family 31 N-terminal domain-containing protein (Fragment)
A0A067EUK1	A0A067EUK1_CITSI	CISIN_1g0289421mg	Uncharacterized protein (Fragment)
A0A067EUK6	A0A067EUK6_CITSI	CISIN_1g0427015mg	Uncharacterized protein (Fragment)
A0A067EUK8	A0A067EUK8_CITSI	CISIN_1g040660mg	RING-type domain-containing protein
A0A067EUL4	A0A067EUL4_CITSI	CISIN_1g048197mg	Cupin type-1 domain-containing protein
A0A067EUL6	A0A067EUL6_CITSI	CISIN_1g007944mg	Root phototropism protein 2
A0A067EUL7	A0A067EUL7_CITSI	CISIN_1g039412mg	Peptidase A1 domain-containing protein
A0A067EUM0	A0A067EUM0_CITSI	CISIN_1g042301mg	Glutathione S-transferase
A0A067EUT9	A0A067EUT9_CITSI	CISIN_1g023623mg	t-SNARE coiled-coil homology domain-containing protein
A0A067EUU7	A0A067EUU7_CITSI	CISIN_1g015935mg	T-complex protein 1 subunit alpha
A0A067EUX2	A0A067EUX2_CITSI	CISIN_1g0181871mg	DUF2470 domain-containing protein
A0A067EUX5	A0A067EUX5_CITSI	CISIN_1g0094261mg	T-complex protein 1 subunit zeta (Fragment)
A0A067EUY0	A0A067EUY0_CITSI	CISIN_1g027898mg	Endoplasmic reticulum transmembrane protein
A0A067EUY5	A0A067EUY5_CITSI	CISIN_1g009634mg	Peptidase A1 domain-containing protein
A0A067EV07	A0A067EV07_CITSI	CISIN_1g033391mg	Uncharacterized protein
A0A067EV22	A0A067EV22_CITSI	CISIN_1g024714mg	14-3-3 domain-containing protein
A0A067EV97	A0A067EV97_CITSI	CISIN_1g031170mg	Uncharacterized protein
A0A067EVE4	A0A067EVE4_CITSI	CISIN_1g039651mg	UDP-arabinopyranose mutase
A0A067EVF1	A0A067EVF1_CITSI	CISIN_1g043575mg	Uncharacterized protein
A0A067EVG3	A0A067EVG3_CITSI	CISIN_1g025979mg	AAA+ ATPase domain-containing protein
A0A067EVI5	A0A067EVI5_CITSI	CISIN_1g011758mg	WEB family protein
A0A067EVK2	A0A067EVK2_CITSI	CISIN_1g0281952mg	GOLD domain-containing protein (Fragment)
A0A067EVM6	A0A067EVM6_CITSI	CISIN_1g031195mg	UspA domain-containing protein
A0A067EVS1	A0A067EVS1_CITSI	CISIN_1g033764mg	Ribosomal protein L35A
A0A067EVT3	A0A067EVT3_CITSI	CISIN_1g008377mg	CCT-theta
A0A067EVU2	A0A067EVU2_CITSI	CISIN_1g0027802mg	Rx N-terminal domain-containing protein (Fragment)
A0A067EVV9	A0A067EVV9_CITSI	CISIN_1g024852mg	PPM-type phosphatase domain-containing protein
A0A067EVW7	A0A067EVW7_CITSI	CISIN_1g043979mg	Uncharacterized protein
A0A067EVW9	A0A067EVW9_CITSI	CISIN_1g027063mg	Ribosomal protein
A0A067EVX1	A0A067EVX1_CITSI	CISIN_1g019339mg	Farnesyl diphosphate synthase
A0A067EW11	A0A067EW11_CITSI	CISIN_1g044735mg	Copper ion binding protein (Fragment)
A0A067EW15	A0A067EW15_CITSI	CISIN_1g035921mg	Saposin B-type domain-containing protein
A0A067EW36	A0A067EW36_CITSI	CISIN_1g027705mg	Vesicle-associated membrane protein 714
A0A067EW41	A0A067EW41_CITSI	CISIN_1g035744mg	Transmembrane 9 superfamily member
A0A067EW51	A0A067EW51_CITSI	CISIN_1g0042402mg	PH domain-containing protein (Fragment)
A0A067EW54	A0A067EW54_CITSI	CISIN_1g0401421mg	WHEP-TRS domain-containing protein (Fragment)
A0A067EWE7	A0A067EWE7_CITSI	CISIN_1g0453551mg	Uncharacterized protein (Fragment)
A0A067EWG5	A0A067EWG5_CITSI	CISIN_1g043456mg	serine--tRNA ligase
A0A067EWG6	A0A067F4Y3_CITSI	CISIN_1g000529mg	ABC transporter domain-containing protein
A0A067EWI3	A0A067EWI3_CITSI	CISIN_1g007947mg	Cytosol aminopeptidase domain-containing protein
A0A067EWI9	A0A067EWI9_CITSI	CISIN_1g012209mg	Molybdate transporter 2
A0A067EWK9	A0A067D4Q9_CITSI	CISIN_1g002154mg	NB-ARC domain-containing protein
A0A067EWN1	A0A067EWN1_CITSI	CISIN_1g037166mg	Amidase domain-containing protein
A0A067EWR1	A0A067EWR1_CITSI	CISIN_1g0085681mg	Nicalin (Fragment)
A0A067EWT9	A0A067EWT9_CITSI	CISIN_1g032195mg	Eukaryotic translation initiation factor 4C
A0A067EX44	A0A067EX44_CITSI	CISIN_1g029569mg	Uncharacterized protein
A0A067EX52	A0A067EX52_CITSI	CISIN_1g047036mg	Vacuolar import/degradation Vid27 C-terminal domain-containing protein
A0A067EXA0	A0A067EXA0_CITSI	CISIN_1g031135mg	Nascent polypeptide-associated complex subunit beta
A0A067EXH3	A0A067EXH3_CITSI	CISIN_1g048664mg	Peroxidase
A0A067EXH4	A0A067EXH4_CITSI	CISIN_1g010577mg	RRM domain-containing protein
A0A067EXJ0	A0A067EXJ0_CITSI	CISIN_1g012979mg	F-box domain-containing protein
A0A067EXL0	A0A067EXL0_CITSI	CISIN_1g0328261mg	Uncharacterized protein (Fragment)
A0A067EXL4	A0A067EXL4_CITSI	CISIN_1g020461mg	Eukaryotic translation initiation factor 3 subunit I
A0A067EXM6	A0A067EXM6_CITSI	CISIN_1g032957mg	Uncharacterized protein
A0A067EXN2	A0A067EXN2_CITSI	CISIN_1g0340603mg	RIN4 pathogenic type III effector avirulence factor Avr cleavage site domain-containing protein (Fragment)
A0A067EXU9	A0A067EXU9_CITSI	CISIN_1g028800mg	Uncharacterized protein
A0A067EXV6	A0A067EXV6_CITSI	CISIN_1g009867mg	4-coumarate--CoA ligase
A0A067EXW4	A0A067EXW4_CITSI	CISIN_1g0019782mg	Pep3/Vps18/deep orange domain-containing protein (Fragment)
A0A067EXW5	A0A067EXW5_CITSI	CISIN_1g007806mg	Low-temperature-induced 65 kDa protein
A0A067EXY6	A0A067EXY6_CITSI	CISIN_1g018672mg	protein-serine/threonine phosphatase
A0A067EY25	A0A067EY25_CITSI	CISIN_1g018137mg	NADP-dependent oxidoreductase domain-containing protein
A0A067EY29	A0A067EY29_CITSI	CISIN_1g010782mg	glucan endo-1,3-beta-D-glucosidase
A0A067EY68	A0A067EY68_CITSI	CISIN_1g0437802mg	PCI domain-containing protein (Fragment)
A0A067EY98	A0A067EY98_CITSI	CISIN_1g047419mg	Uncharacterized protein
A0A067EYA4	A0A067EYA4_CITSI	CISIN_1g0427011mg	MHD2 domain-containing protein (Fragment)
A0A067EYA6	A0A067EYA6_CITSI	CISIN_1g0174262mg	Enoyl reductase (ER) domain-containing protein
A0A067EYA6	A0A067EYF3_CITSI	CISIN_1g0174261mg	Enoyl reductase (ER) domain-containing protein
A0A067EYC2	A0A067EYC2_CITSI	CISIN_1g008331mg	Glucose-methanol-choline oxidoreductase N-terminal domain-containing protein
A0A067EYF5	A0A067EYF5_CITSI	CISIN_1g018696mg	Carbohydrate kinase PfkB domain-containing protein
A0A067EYF7	A0A067EYF7_CITSI	CISIN_1g042050mg	glucan endo-1,3-beta-D-glucosidase
A0A067EYI3	A0A067EYI3_CITSI	CISIN_1g006678mg	phosphoglucomutase (alpha-D-glucose-1,6-bisphosphate-dependent)
A0A067EYN3	A0A067EYN3_CITSI	CISIN_1g014118mg	Ubiquitin receptor RAD23
A0A067EYQ7	A0A067EYQ7_CITSI	CISIN_1g025796mg	Neoxanthin synthase
A0A067EYV2	A0A067EYV2_CITSI	CISIN_1g027050mg	Uncharacterized protein
A0A067EYZ0	A0A067EYZ0_CITSI	CISIN_1g0107622mg	Helicase C-terminal domain-containing protein (Fragment)
A0A067EZ08	A0A067EZ08_CITSI	CISIN_1g015356mg	FAS1 domain-containing protein
A0A067EZ73	A0A067EZ73_CITSI	CISIN_1g0476211mg	Glycoside hydrolase family 3 N-terminal domain-containing protein (Fragment)
A0A067EZB5	A0A067EZB5_CITSI	CISIN_1g038823mg	Protein kinase domain-containing protein (Fragment)
A0A067EZB7	A0A067EZB7_CITSI	CISIN_1g010453mg	Dolichyl-diphosphooligosaccharide--protein glycosyltransferase subunit 2
A0A067EZE3	A0A067EZE3_CITSI	CISIN_1g045314mg	Beta-mannosidase
A0A067EZE5	A0A067EZE5_CITSI	CISIN_1g033269mg	YqgF/RNase H-like domain-containing protein
A0A067EZF0	A0A067EZF0_CITSI	CISIN_1g0411492mg	VHS domain-containing protein (Fragment)
A0A067EZF2	A0A067EZF2_CITSI	CISIN_1g023517mg	Protein YIP
A0A067EZF4	A0A067EZF4_CITSI	CISIN_1g031460mg	PLAT domain-containing protein
A0A067EZH0	A0A067EZH0_CITSI	CISIN_1g0051813mg	NB-ARC domain-containing protein (Fragment)
A0A067EZH7	A0A067EZH7_CITSI	CISIN_1g0258792mg	Isochorismatase-like domain-containing protein (Fragment)
A0A067EZK4	A0A067E2X5_CITSI	CISIN_1g029075mg	J domain-containing protein
A0A067EZM7	A0A067EZM7_CITSI	CISIN_1g009383mg	Transmembrane protein
A0A067EZR0	A0A067EZR0_CITSI	CISIN_1g0107621mg	ATP-dependent RNA helicase (Fragment)
A0A067EZS7	A0A067EZS7_CITSI	CISIN_1g0042401mg	Protein ENHANCED DISEASE RESISTANCE 2 C-terminal domain-containing protein (Fragment)
A0A067EZU9	A0A067EZU9_CITSI	CISIN_1g029999mg	Uncharacterized protein
A0A067EZV8	A0A067EZV8_CITSI	CISIN_1g028224mg	GRAM domain-containing protein
A0A067EZX4	A0A067EZX4_CITSI	CISIN_1g025261mg	PPPDE domain-containing protein
A0A067EZX6	A0A067EZX6_CITSI	CISIN_1g029101mg	VAMP-like protein YKT61
A0A067EZY8	A0A067EZY8_CITSI	CISIN_1g0476212mg	Glycoside hydrolase family 3 C-terminal domain-containing protein (Fragment)
A0A067F003	A0A067F003_CITSI	CISIN_1g018250mg	S-adenosylmethionine-dependent methyltransferase
A0A067F010	A0A067F010_CITSI	CISIN_1g015029mg	Uncharacterized protein
A0A067F028	A0A067F028_CITSI	CISIN_1g027292mg	Ras-related protein Rab11A
A0A067F047	A0A067F047_CITSI	CISIN_1g039774mg	Fe2OG dioxygenase domain-containing protein (Fragment)
A0A067F063	A0A067F063_CITSI	CISIN_1g034400mg	Ribosomal protein L37
A0A067F065	A0A067F065_CITSI	CISIN_1g025698mg	40S ribosomal protein S6
A0A067F077	A0A067F077_CITSI	CISIN_1g040048mg	Uncharacterized protein (Fragment)
A0A067F0C4	A0A067F0C4_CITSI	CISIN_1g021578mg	PdxS/SNZ N-terminal domain-containing protein
A0A067F0E5	A0A067F0E5_CITSI	CISIN_1g009731mg	Calcium-dependent protein kinase 13
A0A067F0I7	A0A067F0I7_CITSI	CISIN_1g006698mg	Uncharacterized protein
A0A067F0L0	A0A067F0L0_CITSI	CISIN_1g022824mg	Uncharacterized protein
A0A067F0L3	A0A067F0L3_CITSI	CISIN_1g021436mg	Cytochrome b561 and DOMON domain-containing protein
A0A067F0M0	A0A067F0M0_CITSI	CISIN_1g016183mg	Peptidase M24 domain-containing protein
A0A067F0R1	A0A067F0R1_CITSI	CISIN_1g042150mg	Protein kinase domain-containing protein (Fragment)
A0A067F0T0	A0A067F0T0_CITSI	CISIN_1g005370mg	Histidine kinase/HSP90-like ATPase domain-containing protein
A0A067F0W9	A0A067F0W9_CITSI	CISIN_1g030784mg	Thioredoxin domain-containing protein
A0A067F0Y6	A0A067F0Y6_CITSI	CISIN_1g043137mg	phosphopyruvate hydratase
A0A067F0Z3	A0A067F0Z3_CITSI	CISIN_1g025824mg	Caffeoyl-CoA O-methyltransferase
A0A067F105	A0A067F105_CITSI	CISIN_1g0005062mg	ABC transporter domain-containing protein (Fragment)
A0A067F119	A0A067F119_CITSI	CISIN_1g037030mg	Phosphatidylinositol-3,4,5-trisphosphate 3-phosphatase
A0A067F137	A0A067F137_CITSI	CISIN_1g000615mg	ABC transporter domain-containing protein
A0A067F143	A0A067F143_CITSI	CISIN_1g037155mg	ABC transporter domain-containing protein (Fragment)
A0A067F148	A0A067F148_CITSI	CISIN_1g043633mg	Uncharacterized protein (Fragment)
A0A067F159	A0A067F159_CITSI	CISIN_1g016533mg	AB hydrolase-1 domain-containing protein
A0A067F173	A0A067F173_CITSI	CISIN_1g042564mg	Glutathione reductase
A0A067F1B8	A0A067F1B8_CITSI	CISIN_1g045723mg	EndoU domain-containing protein
A0A067F1D7	A0A067F1D7_CITSI	CISIN_1g016237mg	DJ-1/PfpI domain-containing protein
A0A067F1I2	A0A067F1I2_CITSI	CISIN_1g025676mg	Proteasome subunit alpha type
A0A067F1J6	A0A067F1J6_CITSI	CISIN_1g0246271mg	Uncharacterized protein (Fragment)
A0A067F1J8	A0A067F1J8_CITSI	CISIN_1g017915mg	Hyaluronan/mRNA-binding protein domain-containing protein
A0A067F1P3	A0A067F1P3_CITSI	CISIN_1g0184282mg	Translocation protein SEC62 (Fragment)
A0A067F209	A0A067F209_CITSI	CISIN_1g0024421mg	Uncharacterized protein (Fragment)
A0A067F218	A0A067F218_CITSI	CISIN_1g023516mg	Altered inheritance of mitochondria protein 24, mitochondrial
A0A067F232	A0A067F232_CITSI	CISIN_1g025205mg	RAB6-interacting golgin
A0A067F243	A0A067F243_CITSI	CISIN_1g017519mg	Ubiquitin thioesterase OTU
A0A067F272	A0A067F272_CITSI	CISIN_1g045836mg	Microsomal glutathione S-transferase 3
A0A067F278	A0A067F278_CITSI	CISIN_1g040623mg	isocitrate dehydrogenase (NADP(+)) (Fragment)
A0A067F281	A0A067F281_CITSI	CISIN_1g044166mg	Uncharacterized protein (Fragment)
A0A067F287	A0A067F287_CITSI	CISIN_1g007985mg	RuBisCO large subunit-binding protein subunit alpha
A0A067F289	A0A067F289_CITSI	CISIN_1g044552mg	SHSP domain-containing protein
A0A067F291	A0A067F291_CITSI	CISIN_1g0100763mg	Major facilitator superfamily (MFS) profile domain-containing protein (Fragment)
A0A067F297	A0A067F297_CITSI	CISIN_1g026816mg	YbaK/aminoacyl-tRNA synthetase-associated domain-containing protein
A0A067F2B1	A0A067F2B1_CITSI	CISIN_1g025565mg	Electron transfer flavoprotein subunit beta
A0A067F2C3	A0A067F2C3_CITSI	CISIN_1g0315341mg	EF-hand domain-containing protein
A0A067F2C7	A0A067F2C7_CITSI	CISIN_1g0260302mg	Lactoylglutathione lyase
A0A067F2C8	A0A067F2C8_CITSI	CISIN_1g0105281mg	Protein kinase domain-containing protein (Fragment)
A0A067F2E4	A0A067F2E4_CITSI	CISIN_1g009287mg	Calnexin
A0A067F2E7	A0A067F2E7_CITSI	CISIN_1g028762mg	NAC-A/B domain-containing protein
A0A067F2H7	A0A067F2H7_CITSI	CISIN_1g022335mg	2,4-dienoyl-CoA reductase [(3E)-enoyl-CoA-producing]
A0A067F2H8	A0A067F2H8_CITSI	CISIN_1g011942mg	Phosphoglycerate kinase
A0A067F2J1	A0A067F2J1_CITSI	CISIN_1g014424mg	Glyceraldehyde-3-phosphate dehydrogenase
A0A067F2L2	A0A067F2L2_CITSI	CISIN_1g010640mg	Inosine-5'-monophosphate dehydrogenase
A0A067F2N3	A0A067F2N3_CITSI	CISIN_1g016243mg	Uncharacterized protein
A0A067F2V0	A0A067F2V0_CITSI	CISIN_1g042524mg	NADP-dependent oxidoreductase domain-containing protein
A0A067F2W1	A0A067F2W1_CITSI	CISIN_1g045817mg	Glycolipid transfer protein domain-containing protein
A0A067F2Y2	A0A067F2Y2_CITSI	CISIN_1g014314mg	DEAD-box ATP-dependent RNA helicase 56
A0A067F304	A0A067F304_CITSI	CISIN_1g008020mg	Major facilitator superfamily (MFS) profile domain-containing protein
A0A067F337	A0A067F337_CITSI	CISIN_1g029978mg	ADP-ribosylation factor-like protein 8A
A0A067F362	A0A067F362_CITSI	CISIN_1g031480mg	40S ribosomal protein S11 N-terminal domain-containing protein
A0A067F365	A0A067F365_CITSI	CISIN_1g039261mg	Succinate dehydrogenase assembly factor 2, mitochondrial
A0A067F370	A0A067F370_CITSI	CISIN_1g027677mg	Uncharacterized protein
A0A067F379	A0A067F379_CITSI	CISIN_1g001725mg	Ribonuclease
A0A067F387	A0A067F387_CITSI	CISIN_1g037000mg	HP domain-containing protein
A0A067F3B5	A0A067F3B5_CITSI	CISIN_1g036760mg	glucose-6-phosphate 1-epimerase
A0A067F3F0	A0A067F3F0_CITSI	CISIN_1g026199mg	Superoxide dismutase
A0A067F3H5	A0A067F3H5_CITSI	CISIN_1g004109mg	C2 domain-containing protein
A0A067F3H8	A0A067F3H8_CITSI	CISIN_1g021636mg	Fe2OG dioxygenase domain-containing protein
A0A067F3J0	A0A067F3J0_CITSI	CISIN_1g046091mg	Uncharacterized protein (Fragment)
A0A067F3J5	A0A067DQV3_CITSI	CISIN_1g026027mg	Ribosomal protein L30 ferredoxin-like fold domain-containing protein
A0A067F3J5	A0A067F3J5_CITSI	CISIN_1g026136mg	Ribosomal protein L30 ferredoxin-like fold domain-containing protein
A0A067F3J9	A0A067F3J9_CITSI	CISIN_1g0433051mg	Cation-transporting P-type ATPase C-terminal domain-containing protein (Fragment)
A0A067F3M3	A0A067F3M3_CITSI	CISIN_1g0433052mg	Cation-transporting P-type ATPase N-terminal domain-containing protein (Fragment)
A0A067F3T4	A0A067F3T4_CITSI	CISIN_1g0093231mg	Acetyl-CoA carboxylase (Fragment)
A0A067F3U5	A0A067F3U5_CITSI	CISIN_1g0449532mg	Uncharacterized protein (Fragment)
A0A067F3U6	A0A067F3U6_CITSI	CISIN_1g018193mg	RING-type domain-containing protein
A0A067F3X0	A0A067F3X0_CITSI	CISIN_1g044635mg	Uncharacterized protein
A0A067F402	A0A067F402_CITSI	CISIN_1g0115512mg	glucan endo-1,3-beta-D-glucosidase
A0A067F407	A0A067F407_CITSI	CISIN_1g009050mg	Uncharacterized protein
A0A067F413	A0A067F413_CITSI	CISIN_1g048654mg	ABC transporter domain-containing protein
A0A067F422	A0A067F422_CITSI	CISIN_1g015768mg	Aminotransferase class I/classII domain-containing protein
A0A067F445	A0A067F445_CITSI	CISIN_1g018157mg	GrpE protein homolog
A0A067F471	A0A067F471_CITSI	CISIN_1g026774mg	t-SNARE coiled-coil homology domain-containing protein
A0A067F481	A0A067F481_CITSI	CISIN_1g029564mg	PAR1 protein
A0A067F498	A0A067F498_CITSI	CISIN_1g003550mg	glycerophosphodiester phosphodiesterase
A0A067F4B3	A0A067F4B3_CITSI	CISIN_1g042771mg	Vesicle-fusing ATPase
A0A067F4D4	A0A067F4D4_CITSI	CISIN_1g037330mg	40S ribosomal protein S8 (Fragment)
A0A067F4E2	A0A067F4E2_CITSI	CISIN_1g0017201mg	Sec23/Sec24 trunk domain-containing protein (Fragment)
A0A067F4F6	A0A067F4F6_CITSI	CISIN_1g025714mg	EF-hand domain-containing protein
A0A067F4I9	A0A067F4I9_CITSI	CISIN_1g022174mg	CN hydrolase domain-containing protein
A0A067F4J3	A0A067F4J3_CITSI	CISIN_1g018326mg	Fructose-bisphosphate aldolase
A0A067F4K4	A0A067F4K4_CITSI	CISIN_1g020730mg	GDP-L-fucose synthase
A0A067F4L1	A0A067F4L1_CITSI	CISIN_1g0453991mg	Uncharacterized protein (Fragment)
A0A067F4L3	A0A067F4L3_CITSI	CISIN_1g003713mg	Histidine kinase/HSP90-like ATPase domain-containing protein
A0A067F4L8	A0A067F4L8_CITSI	CISIN_1g0032301mg	1,4-alpha-glucan branching enzyme
A0A067F4M0	A0A067F4M0_CITSI	CISIN_1g010693mg	Lycopene beta-cyclase
A0A067F4N5	A0A067F4N5_CITSI	CISIN_1g0005061mg	ABC transporter domain-containing protein (Fragment)
A0A067F4P0	A0A067F4P0_CITSI	CISIN_1g012545mg	FAD/NAD(P)-binding domain-containing protein
A0A067F4P6	A0A067F4P6_CITSI	CISIN_1g033355mg	Uncharacterized protein
A0A067F4R7	A0A067F4R7_CITSI	CISIN_1g0447961mg	Uncharacterized protein (Fragment)
A0A067F4S5	A0A067F4S5_CITSI	CISIN_1g021465mg	Protein FLX-like 4
A0A067F4S7	A0A067F4S7_CITSI	CISIN_1g024170mg	Tetraspanin-8-like
A0A067F4X0	A0A067F4X0_CITSI	CISIN_1g0008381mg	ABC transporter domain-containing protein (Fragment)
A0A067F4X9	A0A067F4X9_CITSI	CISIN_1g001859mg	26S proteasome non-ATPase regulatory subunit 1 homolog
A0A067F514	A0A067F514_CITSI	CISIN_1g031118mg	VOC domain-containing protein
A0A067F531	A0A067F531_CITSI	CISIN_1g010304mg	Citrate synthase
A0A067F545	A0A067F545_CITSI	CISIN_1g009774mg	Probable bifunctional methylthioribulose-1-phosphate dehydratase/enolase-phosphatase E1
A0A067F551	A0A067F551_CITSI	CISIN_1g015205mg	Uncharacterized protein
A0A067F570	A0A067F570_CITSI	CISIN_1g009594mg	Uncharacterized protein
A0A067F584	A0A067F584_CITSI	CISIN_1g008538mg	Uncharacterized protein
A0A067F588	A0A067F588_CITSI	CISIN_1g011408mg	Ubiquitin carboxyl-terminal hydrolase
A0A067F5B1	A0A067DVY8_CITSI	CISIN_1g016996mg	ADP/ATP translocase
A0A067F5I6	A0A067F5I6_CITSI	CISIN_1g0257771mg	Aconitase A/isopropylmalate dehydratase small subunit swivel domain-containing protein
A0A067F5N1	A0A067F5N1_CITSI	CISIN_1g015468mg	RRM domain-containing protein
A0A067F5R9	A0A067F5R9_CITSI	CISIN_1g027808mg	Uncharacterized protein
A0A067F5S7	A0A067F5S7_CITSI	CISIN_1g0427013mg	MHD1 domain-containing protein (Fragment)
A0A067F5T1	A0A067F5T1_CITSI	CISIN_1g044560mg	NADH dehydrogenase [ubiquinone] 1 alpha subcomplex subunit 6
A0A067F5T2	A0A067F5T2_CITSI	CISIN_1g0096582mg	Protein kinase domain-containing protein (Fragment)
A0A067F5W0	A0A067F5W0_CITSI	CISIN_1g043389mg	Charged multivesicular body protein 2a
A0A067F5X5	A0A067F5X5_CITSI	CISIN_1g0095161mg	Aldehyde dehydrogenase domain-containing protein (Fragment)
A0A067F5Y5	A0A067F5Y5_CITSI	CISIN_1g0096581mg	Uncharacterized protein (Fragment)
A0A067F5Y8	A0A067F5Y8_CITSI	CISIN_1g018799mg	Transmembrane protein 33 homolog
A0A067F614	A0A067F614_CITSI	CISIN_1g0211521mg	Peptidase S9 prolyl oligopeptidase catalytic domain-containing protein
A0A067F636	A0A067F636_CITSI	CISIN_1g025056mg	RWD domain-containing protein
A0A067F651	A0A067F651_CITSI	CISIN_1g0094262mg	T-complex protein 1 subunit zeta (Fragment)
A0A067F658	A0A067F658_CITSI	CISIN_1g026627mg	Proteasome subunit alpha type
A0A067F684	A0A067F684_CITSI	CISIN_1g001289mg	valine--tRNA ligase
A0A067F692	A0A067F692_CITSI	CISIN_1g018984mg	Serine aminopeptidase S33 domain-containing protein
A0A067F699	A0A067F699_CITSI	CISIN_1g048118mg	Uncharacterized protein
A0A067F6A7	A0A067F6A7_CITSI	CISIN_1g007617mg	Protein kinase domain-containing protein
A0A067F6A9	A0A067F6A9_CITSI	CISIN_1g029530mg	40S ribosomal protein S7
A0A067F6B2	A0A067F6B2_CITSI	CISIN_1g007283mg	Uncharacterized protein
A0A067F6B9	A0A067F6B9_CITSI	CISIN_1g006946mg	DUF668 domain-containing protein
A0A067F6D8	A0A067F6D8_CITSI	CISIN_1g0091082mg	Major facilitator superfamily (MFS) profile domain-containing protein
A0A067F6D9	A0A067F6D9_CITSI	CISIN_1g018811mg	Peroxidase
A0A067F6I4	A0A067F6I4_CITSI	CISIN_1g016098mg	Serine/threonine-protein phosphatase
A0A067F6J3	A0A067F6J3_CITSI	CISIN_1g047188mg	Secretory carrier-associated membrane protein
A0A067F6M0	A0A067F6M0_CITSI	CISIN_1g007386mg	Poly(A)-specific ribonuclease RNA-binding domain-containing protein
A0A067F6M7	A0A067F6M7_CITSI	CISIN_1g036308mg	Peptidyl-prolyl cis-trans isomerase
A0A067F6N0	A0A067F6N0_CITSI	CISIN_1g000343mg	RING-type E3 ubiquitin transferase
A0A067F6N5	A0A067F6N5_CITSI	CISIN_1g035766mg	NAD(P)H dehydrogenase (quinone)
A0A067F6Q4	A0A067F6Q4_CITSI	CISIN_1g023727mg	ER membrane protein complex subunit 7 beta-sandwich domain-containing protein
A0A067F700	A0A067F700_CITSI	CISIN_1g014555mg	PCI domain-containing protein
A0A067F710	A0A067F710_CITSI	CISIN_1g033401mg	cAMP-regulated phosphoprotein 19-related protein
A0A067F736	A0A067F736_CITSI	CISIN_1g019324mg	Protein-lysine N-methyltransferase CISIN_1g019324mg
A0A067F749	A0A067F749_CITSI	CISIN_1g022320mg	PPM-type phosphatase domain-containing protein
A0A067F763	A0A067F763_CITSI	CISIN_1g013311mg	W2 domain-containing protein
A0A067F784	A0A067F784_CITSI	CISIN_1g0013011mg	E1 ubiquitin-activating enzyme (Fragment)
A0A067F7B6	A0A067F7B6_CITSI	CISIN_1g027328mg	PRA1 family protein
A0A067F7E7	A0A067F7E7_CITSI	CISIN_1g026545mg	Trafficking protein particle complex subunit
A0A067F7G3	A0A067F7G3_CITSI	CISIN_1g030887mg	DUF538 family protein
A0A067F7I0	A0A067E6W9_CITSI	CISIN_1g034970mg	RIN4 pathogenic type III effector avirulence factor Avr cleavage site domain-containing protein
A0A067F7J8	A0A067F7J8_CITSI	CISIN_1g002112mg	phosphoenolpyruvate carboxylase
A0A067F7L8	A0A067F7L8_CITSI	CISIN_1g029494mg	Nucleoid-associated protein
A0A067F7P4	A0A067F7P4_CITSI	CISIN_1g005003mg	AAA+ ATPase domain-containing protein
A0A067F7P6	A0A067F7P6_CITSI	CISIN_1g019814mg	Transcription factor CBF/NF-Y/archaeal histone domain-containing protein
A0A067F7R6	A0A067F7R6_CITSI	CISIN_1g014927mg	Phospholipase A1
A0A067F7S7	A0A067F7S7_CITSI	CISIN_1g030763mg	Uncharacterized protein
A0A067F7U1	A0A067F7U1_CITSI	CISIN_1g004588mg	Calponin-homology (CH) domain-containing protein
A0A067F7U6	A0A067F7U6_CITSI	CISIN_1g014216mg	Thioredoxin domain-containing protein
A0A067F7X1	A0A067F7X1_CITSI	CISIN_1g011046mg	Aminopeptidase P N-terminal domain-containing protein
A0A067F7X8	A0A067F7X8_CITSI	CISIN_1g024426mg	t-SNARE coiled-coil homology domain-containing protein
A0A067F819	A0A067F819_CITSI	CISIN_1g039062mg	Importin N-terminal domain-containing protein
A0A067F856	A0A067F856_CITSI	CISIN_1g0197951mg	NAD(P)-binding domain-containing protein (Fragment)
A0A067F871	A0A067F871_CITSI	CISIN_1g045959mg	RHOMBOID-like protein
A0A067F8A8	A0A067F8A8_CITSI	CISIN_1g036470mg	MINDY deubiquitinase domain-containing protein
A0A067F8B3	A0A067F8B3_CITSI	CISIN_1g027494mg	Phenazine biosynthesis-like domain-containing protein
A0A067F8B8	A0A067F8B8_CITSI	CISIN_1g022181mg	Vacuolar protein sorting-associated protein 26A
A0A067F8E4	A0A067F8E4_CITSI	CISIN_1g0346511mg	Sm protein E (Fragment)
A0A067F8F3	A0A067F8F3_CITSI	CISIN_1g0373932mg	Xylose isomerase (Fragment)
A0A067F8K1	A0A067F8K1_CITSI	CISIN_1g031029mg	Sialate O-acetylesterase domain-containing protein
A0A067F8Q6	A0A067F8Q6_CITSI	CISIN_1g011062mg	Protein DETOXIFICATION
A0A067F8W1	A0A067F8W1_CITSI	CISIN_1g0078861mg	4-alpha-glucanotransferase
A0A067F932	A0A067F932_CITSI	CISIN_1g031863mg	Water stress and hypersensitive response domain-containing protein
A0A067F944	A0A067F944_CITSI	CISIN_1g020449mg	Peroxidase
A0A067F946	A0A067F946_CITSI	CISIN_1g012629mg	Molybdate-anion transporter
A0A067F951	A0A067F951_CITSI	CISIN_1g028549mg	Remorin C-terminal domain-containing protein
A0A067F970	A0A067D957_CITSI	CISIN_1g035278mg	Uncharacterized protein
A0A067F9A9	A0A067F9A9_CITSI	CISIN_1g0284552mg	Ubiquitin thioesterase OTU (Fragment)
A0A067F9D8	A0A067F9D8_CITSI	CISIN_1g023836mg	Cyclase family protein
A0A067F9F1	A0A067F9F1_CITSI	CISIN_1g0285691mg	Reticulon-like protein
A0A067F9F9	A0A067F9F9_CITSI	CISIN_1g046339mg	Glycosyltransferase (Fragment)
A0A067F9G9	A0A067F9G9_CITSI	CISIN_1g038457mg	t-SNARE coiled-coil homology domain-containing protein
A0A067F9I3	A0A067F9I3_CITSI	CISIN_1g013957mg	Uncharacterized protein
A0A067F9J7	A0A067F9J7_CITSI	CISIN_1g012543mg	Glycosyltransferase
A0A067F9K7	A0A067F9K7_CITSI	CISIN_1g010067mg	Beta-amylase
A0A067F9M5	A0A067F9M5_CITSI	CISIN_1g009431mg	T-complex protein 1 subunit delta
A0A067F9S1	A0A067DTV2_CITSI	CISIN_1g015096mg	Anion-transporting ATPase-like domain-containing protein
A0A067F9W2	A0A067ERY9_CITSI	CISIN_1g013154mg	Tubulin beta chain
A0A067F9X1	A0A067F9X1_CITSI	CISIN_1g032502mg	Thioredoxin domain-containing protein
A0A067F9X5	A0A067F9X5_CITSI	CISIN_1g0269791mg	Cytochrome b561 domain-containing protein
A0A067F9Y9	A0A067F9Y9_CITSI	CISIN_1g026393mg	Cytochrome b5 heme-binding domain-containing protein
A0A067FA10	A0A067FA10_CITSI	CISIN_1g018539mg	Uncharacterized protein
A0A067FA15	A0A067FA15_CITSI	CISIN_1g029705mg	Bifunctional inhibitor/plant lipid transfer protein/seed storage helical domain-containing protein
A0A067FA19	A0A067FA19_CITSI	CISIN_1g003625mg	Vacuolar protein sorting-associated protein 41 homolog
A0A067FA22	A0A067FA22_CITSI	CISIN_1g029382mg	RHOMBOID-like protein
A0A067FA46	A0A067FA46_CITSI	CISIN_1g014545mg	Lunapark domain-containing protein
A0A067FA71	A0A067FA71_CITSI	CISIN_1g028071mg	Late embryogenesis abundant protein LEA-2 subgroup domain-containing protein
A0A067FAC8	A0A067FAC8_CITSI	CISIN_1g002363mg	Heat shock 70 kDa protein 17
A0A067FAE7	A0A067FAE7_CITSI	CISIN_1g0006432mg	Uncharacterized protein
A0A067FAG2	A0A067FAG2_CITSI	CISIN_1g020938mg	choline-phosphate cytidylyltransferase
A0A067FAJ6	A0A067FAJ6_CITSI	CISIN_1g010250mg	Uncharacterized protein
A0A067FAJ7	A0A067FSG1_CITSI	CISIN_1g018080mg	UDP-arabinopyranose mutase
A0A067FAP5	A0A067DZ69_CITSI	CISIN_1g031655mg	Uncharacterized protein
A0A067FAU3	A0A067FAU3_CITSI	CISIN_1g011856mg	glutamate-1-semialdehyde 2,1-aminomutase
A0A067FAV2	A0A067FAV2_CITSI	CISIN_1g023956mg	Ferritin
A0A067FAW5	A0A067FAW5_CITSI	CISIN_1g028427mg	Cyanobacterial aminoacyl-tRNA synthetase CAAD domain-containing protein
A0A067FAW9	A0A067FAW9_CITSI	CISIN_1g000702mg	ABC-type xenobiotic transporter
A0A067FAX0	A0A067FAX0_CITSI	CISIN_1g033334mg	Uncharacterized protein
A0A067FAX6	A0A067FAX6_CITSI	CISIN_1g024800mg	14-3-3 domain-containing protein
A0A067FB00	A0A067FB00_CITSI	CISIN_1g023131mg	Protein LURP-one-related 15
A0A067FB27	A0A067FB27_CITSI	CISIN_1g031320mg	UBC core domain-containing protein
A0A067FB27	C9EJV8_CITSI	CISIN_1g031783mg	Ubiquitin-conjugating enzyme 13
A0A067FB33	A0A067FB33_CITSI	CISIN_1g033234mg	UBC core domain-containing protein
A0A067FB34	A0A067FB34_CITSI	CISIN_1g014588mg	Succinate--CoA ligase [ADP-forming] subunit beta, mitochondrial
A0A067FB67	A0A067FB67_CITSI	CISIN_1g046205mg	phosphoglucomutase (alpha-D-glucose-1,6-bisphosphate-dependent) (Fragment)
A0A067FB99	A0A067E4D9_CITSI	CISIN_1g0187342mg	Protein kinase domain-containing protein (Fragment)
A0A067FBG4	A0A067FBG4_CITSI	CISIN_1g0258791mg	Uncharacterized protein (Fragment)
A0A067FBK2	A0A067FBK2_CITSI	CISIN_1g008174mg	UBX domain-containing protein
A0A067FBN7	A0A067FBN7_CITSI	CISIN_1g020951mg	Peroxidase
A0A067FBP5	A0A067FBP5_CITSI	CISIN_1g026437mg	DOMON domain-containing protein
A0A067FBQ8	A0A067FBQ8_CITSI	CISIN_1g028405mg	YGGT family protein (Fragment)
A0A067FBT1	A0A067FBZ9_CITSI	CISIN_1g009495mg	Cytochrome P450
A0A067FBZ9	A0A067FFE7_CITSI	CISIN_1g009481mg	Cytochrome P450
A0A067FC21	A0A067FC21_CITSI	CISIN_1g045485mg	Glutaredoxin-dependent peroxiredoxin (Fragment)
A0A067FC47	A0A067FC47_CITSI	CISIN_1g005727mg	Vacuolar protein 14 C-terminal Fig4-binding domain-containing protein
A0A067FC58	A0A067FC58_CITSI	CISIN_1g006928mg	Dynamin-related protein 1C
A0A067FC60	A0A067FC60_CITSI	CISIN_1g010799mg	NB-ARC domain-containing protein
A0A067FC95	A0A067FC95_CITSI	CISIN_1g033904mg	Small nuclear ribonucleoprotein Sm D2
A0A067FCC3	A0A067FCC3_CITSI	CISIN_1g002255mg	Protein kinase domain-containing protein
A0A067FCC7	A0A067FCC7_CITSI	CISIN_1g005036mg	OBERON-like protein
A0A067FCC9	A0A067FCC9_CITSI	CISIN_1g045236mg	Subtilisin-like protease (Fragment)
A0A067FCI8	A0A067FCI8_CITSI	CISIN_1g028854mg	GRAM domain-containing protein
A0A067FCL9	A0A067FCL9_CITSI	CISIN_1g020390mg	Phosphoribosyltransferase domain-containing protein
A0A067FCM4	A0A067FCM4_CITSI	CISIN_1g028623mg	Ribosomal protein L13a
A0A067FCM4	A0A067FEZ1_CITSI	CISIN_1g028649mg	Ribosomal protein L13a
A0A067FCP2	A0A067FCP2_CITSI	CISIN_1g031846mg	Mitochondrial import receptor subunit TOM20
A0A067FCR0	A0A067FCR0_CITSI	CISIN_1g036921mg	Pyruvate kinase
A0A067FCR2	A0A067FCR2_CITSI	CISIN_1g009781mg	threonine synthase
A0A067FCS4	A0A067FCS4_CITSI	CISIN_1g047104mg	Ozone-responsive stress related protein
A0A067FCW1	A0A067FCW1_CITSI	CISIN_1g029490mg	RAB6-interacting golgin
A0A067FCW3	A0A067FCW3_CITSI	CISIN_1g024226mg	Late embryogenesis abundant protein LEA-2 subgroup domain-containing protein
A0A067FD42	A0A067FD42_CITSI	CISIN_1g0075041mg	Acyl-CoA oxidase C-terminal domain-containing protein (Fragment)
A0A067FD87	A0A067FD87_CITSI	CISIN_1g029486mg	Uncharacterized protein
A0A067FD94	A0A067FD94_CITSI	CISIN_1g001995mg	AAA+ ATPase domain-containing protein
A0A067FDD0	A0A067FDD0_CITSI	CISIN_1g037204mg	Embryo-specific protein ATS3B (Fragment)
A0A067FDE3	A0A067FDE3_CITSI	CISIN_1g029436mg	Pectinesterase inhibitor domain-containing protein
A0A067FDG1	A0A067FDG1_CITSI	CISIN_1g007635mg	Monocopper oxidase-like protein SKS1
A0A067FDG8	A0A067FDG8_CITSI	CISIN_1g045829mg	THAP4-like heme-binding beta-barrel domain-containing protein
A0A067FDI0	A0A067FDI0_CITSI	CISIN_1g036874mg	Cytochrome P450 76AD1-like protein (Fragment)
A0A067FDI4	A0A067FDI4_CITSI	CISIN_1g041507mg	Cytochrome P450
A0A067FDJ7	A0A067FDJ7_CITSI	CISIN_1g0095162mg	Aldehyde dehydrogenase domain-containing protein (Fragment)
A0A067FDM3	A0A067FDM3_CITSI	CISIN_1g034876mg	Cytochrome c oxidase assembly factor 5
A0A067FDP2	A0A067FDP2_CITSI	CISIN_1g025620mg	Defective in cullin neddylation protein
A0A067FDP3	A0A067FDP3_CITSI	CISIN_1g024701mg	Palmitoyl-protein thioesterase 1
A0A067FDQ4	A0A067FDQ4_CITSI	CISIN_1g022892mg	3-deoxy-8-phosphooctulonate synthase
A0A067FDS3	A0A067FDS3_CITSI	CISIN_1g040813mg	Phosphoglycerate kinase
A0A067FDT2	A0A067FDT2_CITSI	CISIN_1g0075042mg	Acyl-coenzyme A oxidase N-terminal domain-containing protein (Fragment)
A0A067FDV6	A0A067E4C6_CITSI	CISIN_1g028730mg	Ribosomal protein L15
A0A067FDW0	A0A067FDW0_CITSI	CISIN_1g012363mg	acetylornithine transaminase
A0A067FDW5	A0A067FDW5_CITSI	CISIN_1g019459mg	WAT1-related protein
A0A067FDZ4	A0A067FDZ4_CITSI	CISIN_1g024842mg	Protein kinase domain-containing protein
A0A067FDZ6	A0A067FDZ6_CITSI	CISIN_1g033311mg	Cytochrome b-c1 complex subunit 7
A0A067FE19	A0A067FE19_CITSI	CISIN_1g045029mg	Glycosyltransferase
A0A067FE64	A0A067FE64_CITSI	CISIN_1g041177mg	Peptidase C14 caspase domain-containing protein
A0A067FE94	A0A067FE94_CITSI	CISIN_1g0178621mg	UDP-arabinopyranose mutase (Fragment)
A0A067FE95	A0A067FE95_CITSI	CISIN_1g0185601mg	ALA-interacting subunit (Fragment)
A0A067FED3	A0A067FED3_CITSI	CISIN_1g040116mg	ATP synthase subunit gamma
A0A067FED8	A0A067FED8_CITSI	CISIN_1g0178622mg	Uncharacterized protein (Fragment)
A0A067FED9	A0A067FED9_CITSI	CISIN_1g022859mg	MEMO1 family protein
A0A067FEF0	A0A067FEF0_CITSI	CISIN_1g002208mg	Plasma membrane ATPase
A0A067FEG0	A0A067FEG0_CITSI	CISIN_1g017338mg	Sulfurtransferase
A0A067FEH2	A0A067FEH2_CITSI	CISIN_1g012356mg	NTF2 domain-containing protein
A0A067FEM1	A0A067FEM1_CITSI	CISIN_1g008579mg	ENTH domain-containing protein
A0A067FEN9	A0A067GY06_CITSI	CISIN_1g027593mg	GTP-binding nuclear protein
A0A067FEP5	A0A067FEP5_CITSI	CISIN_1g016933mg	Alcohol dehydrogenase
A0A067FEU3	A0A067FEU3_CITSI	CISIN_1g044904mg	10 kDa chaperonin (Fragment)
A0A067FEX7	A0A067FEX7_CITSI	CISIN_1g046466mg	PUB domain-containing protein
A0A067FF22	A0A067FF22_CITSI	CISIN_1g036766mg	dihydrolipoyllysine-residue succinyltransferase
A0A067FF68	A0A067FF68_CITSI	CISIN_1g002807mg	BRO1 domain-containing protein
A0A067FF87	A0A067FF87_CITSI	CISIN_1g006102mg	Cationic amino acid transporter C-terminal domain-containing protein
A0A067FFP1	A0A067FFP1_CITSI	CISIN_1g0453992mg	MI domain-containing protein (Fragment)
A0A067FFQ8	A0A067FFQ8_CITSI	CISIN_1g025029mg	V-type proton ATPase subunit D
A0A067FFS0	A0A067FFS0_CITSI	CISIN_1g021628mg	Enoyl reductase (ER) domain-containing protein
A0A067FFS8	A0A067FFS8_CITSI	CISIN_1g010230mg	Aspartic proteinase
A0A067FFU5	A0A067FFU5_CITSI	CISIN_1g0447962mg	Uncharacterized protein (Fragment)
A0A067FG05	A0A067FG05_CITSI	CISIN_1g0105072mg	DAGKc domain-containing protein (Fragment)
A0A067FG15	A0A067FG15_CITSI	CISIN_1g0105071mg	Diacylglycerol kinase accessory domain-containing protein (Fragment)
A0A067FG46	A0A067FG46_CITSI	CISIN_1g017810mg	DUF676 domain-containing protein
A0A067FG53	A0A067FG53_CITSI	CISIN_1g016716mg	4-(cytidine 5'-diphospho)-2-C-methyl-D-erythritol kinase
A0A067FG63	A0A067FG63_CITSI	CISIN_1g025262mg	Late embryogenesis abundant protein LEA-2 subgroup domain-containing protein
A0A067FG77	A0A067FG77_CITSI	CISIN_1g008996mg	Acetyltransferase component of pyruvate dehydrogenase complex
A0A067FG88	A0A067FG88_CITSI	CISIN_1g015129mg	ATP-dependent RNA helicase
A0A067FG94	A0A067FG94_CITSI	CISIN_1g039893mg	Metallothionein-like protein
A0A067FGD9	A0A067FGD9_CITSI	CISIN_1g016941mg	Phytocyanin domain-containing protein
A0A067FGE7	A0A067FGE7_CITSI	CISIN_1g018011mg	Lactoylglutathione lyase
A0A067FGE9	A0A067FGE9_CITSI	CISIN_1g022434mg	3-hydroxybutyryl-CoA dehydrogenase
A0A067FGN4	A0A067FGN4_CITSI	CISIN_1g034905mg	Cytochrome c oxidase subunit
A0A067FGN4	A0A067GN17_CITSI	CISIN_1g029538mg	Cytochrome c oxidase subunit
A0A067FGQ4	A0A067FGQ4_CITSI	CISIN_1g000481mg	ABC-type xenobiotic transporter
A0A067FGT7	A0A067FGT7_CITSI	CISIN_1g029380mg	Uncharacterized protein
A0A067FGT8	A0A067FGT8_CITSI	CISIN_1g007251mg	arginine--tRNA ligase
A0A067FGY4	A0A067FGY4_CITSI	CISIN_1g022742mg	Eukaryotic translation initiation factor 3 subunit G
A0A067FGY6	A0A067FGY6_CITSI	CISIN_1g0334821mg	Ribosomal protein S10 domain-containing protein (Fragment)
A0A067FH37	A0A067FH37_CITSI	CISIN_1g015925mg	BAG domain-containing protein
A0A067FH49	A0A067FH49_CITSI	CISIN_1g041485mg	UspA domain-containing protein (Fragment)
A0A067FH72	A0A067FH72_CITSI	CISIN_1g005298mg	Protein kinase domain-containing protein
A0A067FH81	A0A067FH81_CITSI	CISIN_1g0116772mg	phosphopyruvate hydratase (Fragment)
A0A067FH96	A0A067FH96_CITSI	CISIN_1g031937mg	SHSP domain-containing protein
A0A067FHG9	A0A067FHG9_CITSI	CISIN_1g012041mg	phosphopyruvate hydratase
A0A067FHI4	A0A067FHI4_CITSI	CISIN_1g0261831mg	peroxidase
A0A067FHT6	A0A067FHT6_CITSI	CISIN_1g001863mg	Aconitate hydratase
A0A067FHU8	A0A067FHU8_CITSI	CISIN_1g020608mg	NAD-dependent epimerase/dehydratase domain-containing protein
A0A067FHW7	A0A067FHW7_CITSI	CISIN_1g024108mg	40S ribosomal protein S4
A0A067FHW7	A0A067FAU8_CITSI	CISIN_1g023289mg	Uncharacterized protein
A0A067FHX0	A0A067FHX0_CITSI	CISIN_1g011131mg	glucan endo-1,3-beta-D-glucosidase
A0A067FI38	A0A067FI38_CITSI	CISIN_1g010278mg	Tr-type G domain-containing protein
A0A067FI58	A0A067FI58_CITSI	CISIN_1g035667mg	Uncharacterized protein
A0A067FI92	A0A067F9T7_CITSI	CISIN_1g018796mg	Peroxidase
A0A067FI92	A0A067FI92_CITSI	CISIN_1g018871mg	Peroxidase
A0A067FI97	A0A067FI97_CITSI	CISIN_1g006673mg	formate--tetrahydrofolate ligase
A0A067FIA6	A0A067FIA6_CITSI	CISIN_1g015269mg	Cation efflux protein cytoplasmic domain-containing protein
A0A067FIC8	A0A067FIC8_CITSI	CISIN_1g027720mg	Uncharacterized protein
A0A067FIE6	A0A067FIE6_CITSI	CISIN_1g010789mg	glucan endo-1,3-beta-D-glucosidase
A0A067FIG1	A0A067FIG1_CITSI	CISIN_1g034237mg	Bifunctional inhibitor/plant lipid transfer protein/seed storage helical domain-containing protein
A0A067FIK1	A0A067FIK1_CITSI	CISIN_1g022036mg	BRCA1-A complex subunit Abraxas
A0A067FIM2	A0A067FIM2_CITSI	CISIN_1g026587mg	Proteasome subunit beta
A0A067FIM6	A0A067FIM6_CITSI	CISIN_1g001939mg	L-arabinokinase
A0A067FIQ9	A0A067FIQ9_CITSI	CISIN_1g018085mg	MPN domain-containing protein
A0A067FIS3	A0A067FIS3_CITSI	CISIN_1g024539mg	14-3-3 domain-containing protein
A0A067FIS3	A0A067GDS1_CITSI	CISIN_1g025044mg	14-3-3 domain-containing protein
A0A067FIV0	A0A067FIV0_CITSI	CISIN_1g0217142mg	pyridoxal kinase (Fragment)
A0A067FIX1	A0A067FIX1_CITSI	CISIN_1g023205mg	NAD(P)-binding domain-containing protein
A0A067FIX8	A0A067FIX8_CITSI	CISIN_1g047180mg	Aspartate aminotransferase (Fragment)
A0A067FIZ6	A0A067FIZ6_CITSI	CISIN_1g005140mg	Eukaryotic translation initiation factor 3 subunit B
A0A067FJ24	A0A067FJ24_CITSI	CISIN_1g046819mg	Uncharacterized protein
A0A067FJ31	A0A067D7Z0_CITSI	CISIN_1g013725mg	eRF1 domain-containing protein
A0A067FJ32	A0A067FJ32_CITSI	CISIN_1g003543mg	MI domain-containing protein
A0A067FJ96	A0A067FJ96_CITSI	CISIN_1g0197952mg	NAD(P)-binding domain-containing protein (Fragment)
A0A067FJA6	A0A067FJA6_CITSI	CISIN_1g020491mg	RING-type domain-containing protein
A0A067FJD9	A0A067FJD9_CITSI	CISIN_1g015335mg	tRNA-binding domain-containing protein
A0A067FJK2	A0A067FJK2_CITSI	CISIN_1g0276992mg	Metallo-beta-lactamase domain-containing protein (Fragment)
A0A067FJL8	A0A067FJL8_CITSI	CISIN_1g003819mg	5-methyltetrahydropteroyltriglutamate--homocysteine S-methyltransferase
A0A067FJM7	A0A067FJM7_CITSI	CISIN_1g014143mg	PCI domain-containing protein
A0A067FJP2	A0A067FJP2_CITSI	CISIN_1g046370mg	Cytochrome b-c1 complex subunit 8
A0A067FJP5	A0A067FJP5_CITSI	CISIN_1g017081mg	Actin
A0A067FJS9	A0A067FJS9_CITSI	CISIN_1g0040341mg	Acetyl-coenzyme A synthetase
A0A067FJU7	A0A067FJU7_CITSI	CISIN_1g034261mg	Cysteine proteinase inhibitor
A0A067FJV5	A0A067FJV5_CITSI	CISIN_1g040285mg	Cytochrome P450 (Fragment)
A0A067FJX7	A0A067FJX7_CITSI	CISIN_1g032554mg	Clp R domain-containing protein
A0A067FK09	A0A067FK09_CITSI	CISIN_1g032081mg	EF-hand domain-containing protein
A0A067FK20	A0A067FK20_CITSI	CISIN_1g031766mg	Ribosomal protein L23/L25 N-terminal domain-containing protein
A0A067FK74	A0A067H4L9_CITSI	CISIN_1g010398mg	proline--tRNA ligase
A0A067FK86	A0A067FK86_CITSI	CISIN_1g022112mg	RmlD-like substrate binding domain-containing protein
A0A067FKA2	A0A067FKA2_CITSI	CISIN_1g0088212mg	Uncharacterized protein (Fragment)
A0A067FKA3	A0A067FE61_CITSI	CISIN_1g025016mg	60S ribosomal protein L7a
A0A067FKD0	A0A067FKD0_CITSI	CISIN_1g007654mg	Nodulin-like domain-containing protein
A0A067FKG2	A0A067FKG2_CITSI	CISIN_1g0132982mg	Beta-glucosidase (Fragment)
A0A067FKG5	A0A067FKG5_CITSI	CISIN_1g016226mg	Sulfite oxidase
A0A067FKH5	A0A067FKH5_CITSI	CISIN_1g019580mg	CN hydrolase domain-containing protein
A0A067FKJ5	A0A067FKJ5_CITSI	CISIN_1g020436mg	Superoxide dismutase copper chaperone
A0A067FKJ7	A0A067FKJ7_CITSI	CISIN_1g009330mg	DUF4005 domain-containing protein
A0A067FKN3	A0A067FKN3_CITSI	CISIN_1g020064mg	Proline iminopeptidase
A0A067FKP0	A0A067FKP0_CITSI	CISIN_1g047849mg	Uncharacterized protein
A0A067FKS8	A0A067FKS8_CITSI	CISIN_1g0219031mg	Steroid 5-alpha reductase C-terminal domain-containing protein (Fragment)
A0A067FKU3	A0A067FKU3_CITSI	CISIN_1g031226mg	EF-hand domain-containing protein
A0A067FKX8	A0A067FKX8_CITSI	CISIN_1g008758mg	Choline transporter-like protein
A0A067FL06	A0A067FL06_CITSI	CISIN_1g025729mg	Proteasome subunit alpha type
A0A067FL06	A0A067G6V9_CITSI	CISIN_1g025716mg	Proteasome subunit alpha type
A0A067FL22	A0A067FL22_CITSI	CISIN_1g0245171mg	Uncharacterized protein
A0A067FL48	A0A067FL48_CITSI	CISIN_1g016720mg	Urease accessory protein UreH-like transmembrane domain-containing protein
A0A067FL50	A0A067FL50_CITSI	CISIN_1g041556mg	PH domain-containing protein
A0A067FL58	A0A067FL58_CITSI	CISIN_1g031498mg	SKP1-like protein
A0A067FL79	A0A067FL79_CITSI	CISIN_1g032720mg	Trafficking protein particle complex subunit
A0A067FL81	A0A067FL81_CITSI	CISIN_1g015061mg	FAD-binding domain-containing protein
A0A067FLB6	A0A067FLB6_CITSI	CISIN_1g027070mg	RanBD1 domain-containing protein
A0A067FLE1	A0A067FLE1_CITSI	CISIN_1g008171mg	Protein kinase domain-containing protein
A0A067FLG6	A0A067FLG6_CITSI	CISIN_1g023835mg	ALOG domain-containing protein
A0A067FLH0	A0A067FLH0_CITSI	CISIN_1g027000mg	HMG box domain-containing protein
A0A067FLI1	A0A067FLI1_CITSI	CISIN_1g032197mg	Glycoside hydrolase family 19 catalytic domain-containing protein
A0A067FLJ4	A0A067FLJ4_CITSI	CISIN_1g0105291mg	Protein kinase domain-containing protein (Fragment)
A0A067FLL6	A0A067FLL6_CITSI	CISIN_1g007093mg	SEC1 family transport protein SLY1-like
A0A067FLN1	A0A067FLN1_CITSI	CISIN_1g032820mg	Sorting nexin/Vps5-like C-terminal domain-containing protein
A0A067FLP2	A0A067FLP2_CITSI	CISIN_1g026315mg	Glycoside hydrolase family 19 catalytic domain-containing protein
A0A067FLS4	A0A067FLS4_CITSI	CISIN_1g018224mg	Isopropylmalate dehydrogenase-like domain-containing protein
A0A067FLT1	A0A067FLT1_CITSI	CISIN_1g036624mg	Protein kinase domain-containing protein
A0A067FLT4	A0A067FLT4_CITSI	CISIN_1g013216mg	N-acyl-aliphatic-L-amino acid amidohydrolase
A0A067FLV0	A0A067FLV0_CITSI	CISIN_1g045761mg	Uncharacterized protein
A0A067FLW4	A0A067FLW4_CITSI	CISIN_1g004750mg	Major facilitator superfamily (MFS) profile domain-containing protein
A0A067FLZ2	A0A067FLZ2_CITSI	CISIN_1g031366mg	AP complex subunit sigma
A0A067FM26	A0A067FM26_CITSI	CISIN_1g008774mg	phosphoglycerate mutase (2,3-diphosphoglycerate-independent)
A0A067FM54	A0A067FM54_CITSI	CISIN_1g048024mg	Fe2OG dioxygenase domain-containing protein (Fragment)
A0A067FM68	A0A067FM68_CITSI	CISIN_1g022720mg	H15 domain-containing protein
A0A067FMD7	A0A067FMD7_CITSI	CISIN_1g043024mg	Cysteine-rich transmembrane CYSTM domain-containing protein
A0A067FMF6	A0A067FMF6_CITSI	CISIN_1g002235mg	Coatomer subunit beta
A0A067FMI5	A0A067FMI5_CITSI	CISIN_1g039842mg	Gamma carbonic anhydrase-like 1, mitochondrial
A0A067FMJ1	A0A067FG41_CITSI	CISIN_1g030149mg	ADP-ribosylation factor 1
A0A067FMK1	A0A067FMK1_CITSI	CISIN_1g015490mg	Uncharacterized protein
A0A067FMM1	A0A067FMM1_CITSI	CISIN_1g026195mg	BI1-like protein
A0A067FMQ1	A0A067FMQ1_CITSI	CISIN_1g012982mg	Carboxypeptidase
A0A067FMU6	A0A067FMU6_CITSI	CISIN_1g011045mg	Peptidase A1 domain-containing protein
A0A067FMW0	A0A067FMW0_CITSI	CISIN_1g008610mg	ATP synthase subunit beta
A0A067FMY3	A0A067FMY3_CITSI	CISIN_1g0108331mg	glucan endo-1,3-beta-D-glucosidase (Fragment)
A0A067FN26	A0A067FN26_CITSI	CISIN_1g030845mg	Glutathione peroxidase
A0A067FN46	A0A067FN46_CITSI	CISIN_1g017578mg	Leucine-rich repeat-containing N-terminal plant-type domain-containing protein
A0A067FN54	A0A067FN54_CITSI	CISIN_1g009492mg	Cytochrome P450
A0A067FN68	A0A067FN68_CITSI	CISIN_1g0276991mg	Hydroxyacylglutathione hydrolase C-terminal domain-containing protein (Fragment)
A0A067FNK9	A0A067FNK9_CITSI	CISIN_1g035444mg	Mitochondrial ATP synthase 6 kDa subunit
A0A067FNL8	A0A067FNL8_CITSI	CISIN_1g0251811mg	SGNH hydrolase-type esterase domain-containing protein (Fragment)
A0A067FNN3	A0A067DE31_CITSI	CISIN_1g002323mg	oxoglutarate dehydrogenase (succinyl-transferring)
A0A067FNN3	A0A067FNN3_CITSI	CISIN_1g001713mg	oxoglutarate dehydrogenase (succinyl-transferring)
A0A067FNP6	A0A067FNP6_CITSI	TIP1	Putative aquaporin TIP11
A0A067FNQ5	A0A067FNQ5_CITSI	CISIN_1g000750mg	ABC transporter B family member 20
A0A067FNS1	A0A067FNS1_CITSI	CISIN_1g020952mg	60S acidic ribosomal protein P0
A0A067FNS8	A0A067FNS8_CITSI	CISIN_1g0088211mg	beta-N-acetylhexosaminidase
A0A067FNX6	A0A067FNX6_CITSI	CISIN_1g009005mg	Adenylosuccinate lyase
A0A067FP19	A0A067FP19_CITSI	CISIN_1g005621mg	Protein kinase domain-containing protein
A0A067FP33	A0A067FP33_CITSI	CISIN_1g0095581mg	Beta-glucosidase (Fragment)
A0A067FP44	A0A067FP44_CITSI	CISIN_1g0454311mg	Aminotransferase class I/classII domain-containing protein (Fragment)
A0A067FP55	A0A067FP55_CITSI	CISIN_1g025897mg	Proteasome subunit alpha type
A0A067FP67	A0A067FP67_CITSI	CISIN_1g024125mg	Uncharacterized protein
A0A067FP70	A0A067FP70_CITSI	CISIN_1g010520mg	aldehyde dehydrogenase (NAD(+))
A0A067FP73	A0A067FP73_CITSI	CISIN_1g022875mg	inorganic diphosphatase
A0A067FPE9	A0A067FPE9_CITSI	CISIN_1g0104971mg	Senescence domain-containing protein (Fragment)
A0A067FPI5	A0A067FPI5_CITSI	CISIN_1g011848mg	Glycosyltransferase
A0A067FPM2	A0A067FPM2_CITSI	CISIN_1g009821mg	Cytochrome P450
A0A067FPM4	A0A067FPM4_CITSI	PIP2	Putative aquaporin PIP27
A0A067FPN0	A0A067FPN0_CITSI	CISIN_1g025540mg	Triosephosphate isomerase
A0A067FPP8	A0A067FPP8_CITSI	CISIN_1g011352mg	PCI domain-containing protein
A0A067FPQ0	A0A067FPQ0_CITSI	CISIN_1g016653mg	PCI domain-containing protein
A0A067FPT2	A0A067EH80_CITSI	CISIN_1g007951mg	Acetohydroxy-acid reductoisomerase
A0A067FPT2	A0A067FPT2_CITSI	CISIN_1g014834mg	Acetohydroxy-acid reductoisomerase
A0A067FPU9	A0A067D267_CITSI	CISIN_1g028463mg	SHSP domain-containing protein
A0A067FPV7	A0A067FPV7_CITSI	CISIN_1g034342mg	SMP domain-containing protein
A0A067FPW8	A0A067FPW8_CITSI	CISIN_1g018104mg	Vignain
A0A067FPX8	A0A067FPX8_CITSI	CISIN_1g022070mg	Protein-L-isoaspartate O-methyltransferase
A0A067FPY2	A0A067FPY2_CITSI	CISIN_1g017842mg	RRM domain-containing protein
A0A067FQ03	A0A067FQ03_CITSI	CISIN_1g027819mg	Single-stranded DNA-binding protein
A0A067FQ20	A0A067FQ20_CITSI	CISIN_1g040848mg	Transmembrane 9 superfamily member
A0A067FQ44	A0A067FQ44_CITSI	CISIN_1g009789mg	DUF1421 domain-containing protein
A0A067FQ67	A0A067FQ67_CITSI	CISIN_1g0316171mg	Anticodon-binding domain-containing protein (Fragment)
A0A067FQ81	A0A067FQ81_CITSI	CISIN_1g0182902mg	LysM domain-containing protein (Fragment)
A0A067FQC3	A0A067FQC3_CITSI	CISIN_1g026790mg	Clp R domain-containing protein
A0A067FQD5	A0A067FQD5_CITSI	CISIN_1g022890mg	Band 7 domain-containing protein
A0A067FQF0	A0A067FQF0_CITSI	CISIN_1g017689mg	Damage-control phosphatase ARMT1-like metal-binding domain-containing protein
A0A067FQF8	A0A067FQF8_CITSI	CISIN_1g033336mg	Glutaredoxin domain-containing protein
A0A067FQI8	A0A067FQI8_CITSI	CISIN_1g042742mg	Pantothenate kinase 2
A0A067FQJ3	A0A067FQJ3_CITSI	CISIN_1g006489mg	ABC transporter B family member 25
A0A067FQL7	A0A067FQL7_CITSI	CISIN_1g035449mg	Mitochondrial import receptor subunit TOM5 homolog
A0A067FQN4	A0A067FQN4_CITSI	CISIN_1g016978mg	S-(hydroxymethyl)glutathione dehydrogenase
A0A067FQN5	A0A067FQN5_CITSI	CISIN_1g021051mg	Deoxyhypusine hydroxylase
A0A067FQN8	A0A067FQN8_CITSI	CISIN_1g009434mg	Peroxisomal membrane protein PEX14
A0A067FQR2	A0A067FQR2_CITSI	CISIN_1g031659mg	40S ribosomal protein S15
A0A067FQS3	A0A067FQS3_CITSI	CISIN_1g022738mg	Tetraspanin-18-like
A0A067FQV6	A0A067FQV6_CITSI	CISIN_1g018489mg	Protein kinase domain-containing protein
A0A067FQW3	A0A067FQW3_CITSI	CISIN_1g0342531mg	Uncharacterized protein
A0A067FQW4	A0A067FQW4_CITSI	CISIN_1g0115531mg	AAA+ ATPase domain-containing protein (Fragment)
A0A067FQY6	A0A067FQY6_CITSI	CISIN_1g013358mg	Glycosyltransferase family 28 N-terminal domain-containing protein
A0A067FQZ2	A0A067FQZ2_CITSI	CISIN_1g009582mg	Nucleobase-ascorbate transporter 6
A0A067FR03	A0A067FR03_CITSI	CISIN_1g034649mg	NADH-ubiquinone reductase complex 1 MLRQ subunit
A0A067FR38	A0A067FR38_CITSI	CISIN_1g032750mg	Cytochrome b5 heme-binding domain-containing protein
A0A067FR53	A0A067FR53_CITSI	CISIN_1g007278mg	EDS1 EP domain-containing protein
A0A067FR63	A0A067FR63_CITSI	CISIN_1g034043mg	Small ubiquitin-related modifier
A0A067FRB8	A0A067FRB8_CITSI	CISIN_1g001252mg	DUF4378 domain-containing protein
A0A067FRD3	A0A067FRD3_CITSI	CISIN_1g043937mg	RRM domain-containing protein (Fragment)
A0A067FRD8	A0A067FRD8_CITSI	CISIN_1g0022561mg	Galactose mutarotase N-terminal barrel domain-containing protein (Fragment)
A0A067FRF2	A0A067FRF2_CITSI	CISIN_1g0215281mg	Uncharacterized protein (Fragment)
A0A067FRH3	A0A067FRH3_CITSI	CISIN_1g0022562mg	Uncharacterized protein (Fragment)
A0A067FRK5	A0A067FRK5_CITSI	CISIN_1g027099mg	Membrin
A0A067FRN9	A0A067FRN9_CITSI	CISIN_1g0115532mg	AAA ATPase AAA+ lid domain-containing protein (Fragment)
A0A067FRR5	A0A067FRR5_CITSI	CISIN_1g0125222mg	Thiolase N-terminal domain-containing protein
A0A067FRT7	A0A067FRT7_CITSI	CISIN_1g028159mg	SMARCC C-terminal domain-containing protein
A0A067FRU7	A0A067FRU7_CITSI	CISIN_1g019915mg	Carbonic anhydrase
A0A067FS13	A0A067FS13_CITSI	CISIN_1g001537mg	phosphoenolpyruvate carboxylase
A0A067FS19	A0A067FS19_CITSI	CISIN_1g0219952mg	Uncharacterized protein (Fragment)
A0A067FS22	A0A067FS22_CITSI	CISIN_1g0219951mg	D-isomer specific 2-hydroxyacid dehydrogenase NAD-binding domain-containing protein
A0A067FSA0	A0A067FSA0_CITSI	CISIN_1g0038272mg	Heat shock protein 90 (Fragment)
A0A067FSC1	A0A067FSC1_CITSI	CISIN_1g030501mg	Phytocyanin domain-containing protein
A0A067FSG3	A0A067FSG3_CITSI	CISIN_1g029422mg	BSD domain-containing protein
A0A067FSG5	A0A067FSG5_CITSI	CISIN_1g030632mg	RRM domain-containing protein
A0A067FSL2	A0A067FSL2_CITSI	CISIN_1g024468mg	Probable 6-phosphogluconolactonase
A0A067FSU8	A0A067FSU8_CITSI	CISIN_1g007703mg	Malic enzyme
A0A067FSX8	A0A067FSX8_CITSI	CISIN_1g029362mg	Ribosomal protein L6 alpha-beta domain-containing protein
A0A067FSX9	A0A067GXV8_CITSI	CISIN_1g0330612mg	Ribosomal protein L7Ae/L30e/S12e/Gadd45 domain-containing protein (Fragment)
A0A067FSY6	A0A067FSY6_CITSI	CISIN_1g022111mg	Uncharacterized protein
A0A067FT10	A0A067FT10_CITSI	CISIN_1g040964mg	Uncharacterized protein (Fragment)
A0A067FT42	A0A067FPP6_CITSI	CISIN_1g026906mg	Nucleoside diphosphate kinase
A0A067FT48	A0A067FT48_CITSI	CISIN_1g031256mg	Peptidyl-prolyl cis-trans isomerase
A0A067FT88	A0A067FT88_CITSI	CISIN_1g035053mg	Translation elongation factor EF1B beta/delta subunit guanine nucleotide exchange domain-containing protein
A0A067FT93	A0A067FT93_CITSI	CISIN_1g024145mg	Tropinone reductase-like 1
A0A067FT98	A0A067FT98_CITSI	CISIN_1g005187mg	MI domain-containing protein
A0A067FTA3	A0A067FTA3_CITSI	CISIN_1g031715mg	UBC core domain-containing protein
A0A067FTA4	A0A067FTA4_CITSI	CISIN_1g046167mg	Glycosyltransferase
A0A067FTC0	A0A067FTC0_CITSI	CISIN_1g0242011mg	Peroxiredoxin C-terminal domain-containing protein (Fragment)
A0A067FTD2	A0A067E1P6_CITSI	CISIN_1g012303mg	VWFA domain-containing protein
A0A067FTG1	A0A067DHE4_CITSI	CISIN_1g031266mg	SHSP domain-containing protein
A0A067FTG1	A0A067FTG1_CITSI	CISIN_1g031218mg	SHSP domain-containing protein
A0A067FTH1	A0A067FTH1_CITSI	CISIN_1g034780mg	Mitochondrial import inner membrane translocase subunit
A0A067FTI4	A0A067FTI4_CITSI	CISIN_1g024527mg	Proliferating cell nuclear antigen
A0A067FTK6	A0A067FTK6_CITSI	CISIN_1g003196mg	Alpha-1,4 glucan phosphorylase
A0A067FTM1	A0A067FQ63_CITSI	CISIN_1g0034992mg	AAA+ ATPase domain-containing protein (Fragment)
A0A067FTM1	A0A067FYQ2_CITSI	CISIN_1g042193mg	Cell division cycle protein 48 (Fragment)
A0A067FTQ0	A0A067FTQ0_CITSI	CISIN_1g044530mg	Ribosomal protein S7 domain-containing protein (Fragment)
A0A067FTT2	A0A067FTT2_CITSI	CISIN_1g035463mg	40S ribosomal protein S28
A0A067FTV9	A0A067FTV9_CITSI	CISIN_1g028574mg	Peptidyl-prolyl cis-trans isomerase
A0A067FTY0	A0A067FTY0_CITSI	CISIN_1g002522mg	Eukaryotic translation initiation factor 3 subunit C
A0A067FU14	A0A067FU12_CITSI	CISIN_1g007285mg	RNA helicase
A0A067FU47	A0A067DVC5_CITSI	CISIN_1g017124mg	Actin
A0A067FU47	A0A067E8H6_CITSI	CISIN_1g017102mg	Actin
A0A067FU47	A0A067ER52_CITSI	CISIN_1g037845mg	Actin
A0A067FU94	A0A067FU94_CITSI	CISIN_1g0442181mg	UDP-glycosyltransferases domain-containing protein (Fragment)
A0A067FUA4	A0A067FUA4_CITSI	CISIN_1g024153mg	Gamma carbonic anhydrase 1, mitochondrial-like
A0A067FUE0	A0A067FUE0_CITSI	CISIN_1g0059652mg	ThiC-associated domain-containing protein
A0A067FUF0	A0A067FUF0_CITSI	CISIN_1g0270061mg	Thioredoxin domain-containing protein (Fragment)
A0A067FUF3	A0A067FUF3_CITSI	CISIN_1g021710mg	C2 domain-containing protein
A0A067FUL9	A0A067FUL9_CITSI	CISIN_1g029143mg	Uncharacterized protein
A0A067FUT5	A0A067FUT5_CITSI	CISIN_1g0280751mg	Uncharacterized protein (Fragment)
A0A067FUU1	A0A067FUU1_CITSI	CISIN_1g033441mg	Peptidyl-prolyl cis-trans isomerase
A0A067FUU6	A0A067FUU6_CITSI	CISIN_1g026069mg	Uncharacterized protein
A0A067FUV5	A0A067FUV5_CITSI	CISIN_1g001074mg	E1 ubiquitin-activating enzyme
A0A067FUV8	A0A067FUV8_CITSI	CISIN_1g0163871mg	Ubiquitin receptor RAD23 (Fragment)
A0A067FUW5	A0A067FUW5_CITSI	CISIN_1g002031mg	ABC1 atypical kinase-like domain-containing protein
A0A067FUX9	A0A067FUX9_CITSI	CISIN_1g0442182mg	Uncharacterized protein (Fragment)
A0A067FUY6	A0A067FUY6_CITSI	CISIN_1g017236mg	[acyl-carrier-protein] S-malonyltransferase
A0A067FV88	A0A067FV88_CITSI	CISIN_1g025155mg	allene-oxide cyclase
A0A067FVA6	A0A067FVA6_CITSI	CISIN_1g014823mg	Protein kinase domain-containing protein
A0A067FVD8	A0A067FVD8_CITSI	CISIN_1g038246mg	Uncharacterized protein
A0A067FVJ9	A0A067FVJ9_CITSI	CISIN_1g011080mg	Aldehyde dehydrogenase domain-containing protein
A0A067FVL1	A0A067FVL1_CITSI	CISIN_1g012833mg	Uncharacterized protein
A0A067FVL5	A0A067FVL5_CITSI	CISIN_1g018937mg	STI1 domain-containing protein
A0A067FVP8	A0A067FVP8_CITSI	CISIN_1g020187mg	Chitin-binding type-1 domain-containing protein
A0A067FVR0	A0A067FVR0_CITSI	CISIN_1g043610mg	Phosphoserine aminotransferase
A0A067FVS0	A0A067FVS0_CITSI	CISIN_1g002203mg	Plasma membrane ATPase
A0A067FVU0	A0A067FVU0_CITSI	CISIN_1g009334mg	ABC1 atypical kinase-like domain-containing protein
A0A067FVU3	A0A067FVU3_CITSI	CISIN_1g0038271mg	Histidine kinase/HSP90-like ATPase domain-containing protein (Fragment)
A0A067FVY8	A0A067FM86_CITSI	EIF6	Eukaryotic translation initiation factor 6
A0A067FW02	A0A067FW02_CITSI	CISIN_1g011600mg	Peptidase A1 domain-containing protein
A0A067FW24	A0A067FW24_CITSI	CISIN_1g034288mg	Cytochrome b5 heme-binding domain-containing protein
A0A067FW36	A0A067FW36_CITSI	CISIN_1g026011mg	Glutathione peroxidase
A0A067FW45	A0A067FW45_CITSI	CISIN_1g018021mg	protein-serine/threonine phosphatase
A0A067FW56	A0A067FW56_CITSI	CISIN_1g018056mg	Band 7 domain-containing protein
A0A067FW57	A0A067FW57_CITSI	CISIN_1g0190622mg	NAD-dependent epimerase/dehydratase domain-containing protein (Fragment)
A0A067FW95	A0A067FW95_CITSI	CISIN_1g036465mg	Uncharacterized protein
A0A067FWA0	A0A067FWA0_CITSI	CISIN_1g032590mg	V-SNARE coiled-coil homology domain-containing protein
A0A067FWC3	A0A067FWC3_CITSI	CISIN_1g027908mg	Uncharacterized protein
A0A067FWD9	A0A067FWD9_CITSI	CISIN_1g020518mg	AB hydrolase-1 domain-containing protein
A0A067FWF8	A0A067FWF8_CITSI	CISIN_1g039945mg	protein-synthesizing GTPase (Fragment)
A0A067FWI4	A0A067FWI4_CITSI	CISIN_1g033267mg	Ribosomal protein L29
A0A067FWK0	A0A067FWK0_CITSI	CISIN_1g030941mg	TCTP domain-containing protein
A0A067FWK2	A0A067HGQ9_CITSI	CISIN_1g028425mg	Ribosomal protein L19
A0A067FWM5	A0A067FWM5_CITSI	CISIN_1g032415mg	40S ribosomal protein S17
A0A067FWM8	A0A067FWM8_CITSI	CISIN_1g008576mg	3-hydroxyacyl-CoA dehydrogenase
A0A067FWN7	A0A067FWN7_CITSI	CISIN_1g031431mg	Bet v I/Major latex protein domain-containing protein
A0A067FWQ0	A0A067FWQ0_CITSI	CISIN_1g006358mg	COBRA-like protein
A0A067FWR8	A0A067FWR8_CITSI	CISIN_1g027210mg	Late embryogenesis abundant protein LEA-2 subgroup domain-containing protein
A0A067FWT9	A0A067FWT9_CITSI	CISIN_1g014094mg	CNNM transmembrane domain-containing protein
A0A067FWX0	A0A067FWX0_CITSI	CISIN_1g019985mg	t-SNARE coiled-coil homology domain-containing protein
A0A067FWX5	A0A067FWX5_CITSI	CISIN_1g0190621mg	UDP-glucuronate decarboxylase (Fragment)
A0A067FWY0	A0A067FWY0_CITSI	CISIN_1g026374mg	Expp1 protein
A0A067FX02	A0A067FX02_CITSI	CISIN_1g039741mg	PB1 domain-containing protein
A0A067FX03	A0A067FX03_CITSI	CISIN_1g007327mg	ATP citrate synthase
A0A067FX09	A0A067FX09_CITSI	CISIN_1g032498mg	ADF-H domain-containing protein
A0A067FX11	A0A067FX11_CITSI	CISIN_1g032930mg	30S ribosomal protein S8, chloroplastic
A0A067FX14	A0A067FX14_CITSI	CISIN_1g021031mg	Phosphatidylinositol-specific phospholipase C X domain-containing protein
A0A067FX29	A0A067FX29_CITSI	CISIN_1g008778mg	Nodulin-like domain-containing protein
A0A067FX35	A0A067FX35_CITSI	CISIN_1g031168mg	UspA domain-containing protein
A0A067FX59	A0A067FX59_CITSI	CISIN_1g0317991mg	Pectinesterase inhibitor domain-containing protein (Fragment)
A0A067FX68	A0A067FX68_CITSI	CISIN_1g027907mg	Uncharacterized protein
A0A067FX72	A0A067FX72_CITSI	CISIN_1g023103mg	L-ascorbate peroxidase
A0A067FX86	A0A067FX86_CITSI	CISIN_1g0102891mg	GTD-binding domain-containing protein
A0A067FX87	A0A067FX87_CITSI	CISIN_1g028810mg	Prefoldin subunit 3
A0A067FXF0	A0A067FXF0_CITSI	CISIN_1g0098532mg	Aminopeptidase N-like N-terminal domain-containing protein (Fragment)
A0A067FXF9	A0A067FXF9_CITSI	CISIN_1g021077mg	Serine/threonine-protein phosphatase
A0A067FXJ4	A0A067FXJ4_CITSI	CISIN_1g033887mg	Stress-response A/B barrel domain-containing protein
A0A067FXK2	A0A067FXK2_CITSI	CISIN_1g011329mg	Vacuolar proton pump subunit B
A0A067FXK6	A0A067FXK6_CITSI	CISIN_1g010573mg	Dihydrolipoyl dehydrogenase
A0A067FXP3	A0A067FXP3_CITSI	CISIN_1g022196mg	Plastid lipid-associated protein/fibrillin conserved domain-containing protein
A0A067FXQ4	A0A067FXQ4_CITSI	CISIN_1g021236mg	Thaumatin-like protein
A0A067FXQ5	A0A067FXQ5_CITSI	CISIN_1g026205mg	Fatty acyl-CoA reductase
A0A067FXS0	A0A067FXS0_CITSI	CISIN_1g019903mg	Geranylgeranyl pyrophosphate synthase
A0A067FXS9	A0A067FXS9_CITSI	CISIN_1g0104972mg	Senescence domain-containing protein (Fragment)
A0A067FXU9	A0A067FXU9_CITSI	CISIN_1g017629mg	Protein-serine/threonine kinase
A0A067FXX7	A0A067FXX7_CITSI	CISIN_1g018425mg	Protein kinase domain-containing protein
A0A067FXY4	A0A067FXY4_CITSI	CISIN_1g010195mg	Peptidase A1 domain-containing protein
A0A067FXY7	A0A067FXY7_CITSI	CISIN_1g0300851mg	Uncharacterized protein (Fragment)
A0A067FY25	A0A067FY25_CITSI	CISIN_1g033426mg	Thioredoxin domain-containing protein
A0A067FY38	A0A067FY38_CITSI	CISIN_1g047869mg	UBR-type domain-containing protein
A0A067FY53	A0A067FY53_CITSI	CISIN_1g040300mg	ABC transporter E family member 2
A0A067FY60	A0A067FY60_CITSI	CISIN_1g002596mg	Importin N-terminal domain-containing protein
A0A067FY71	A0A067FY71_CITSI	CISIN_1g002083mg	AP-4 complex subunit epsilon
A0A067FYA7	A0A067FYA7_CITSI	CISIN_1g0263611mg	Uncharacterized protein
A0A067FYD3	A0A067FYD3_CITSI	CISIN_1g022914mg	GDP-mannose 4,6-dehydratase
A0A067FYE4	A0A067FYE4_CITSI	CISIN_1g011573mg	AAA+ ATPase domain-containing protein
A0A067FYE7	A0A067FYE7_CITSI	CISIN_1g040308mg	UspA domain-containing protein
A0A067FYI0	A0A067FYI0_CITSI	CISIN_1g0021762mg	Plasma membrane ATPase
A0A067FYL1	A0A067FYL1_CITSI	CISIN_1g0016363mg	diphosphoinositol-pentakisphosphate 1-kinase (Fragment)
A0A067FYP7	A0A067FYP7_CITSI	CISIN_1g023969mg	Uncharacterized protein
A0A067FYR7	A0A067FYR7_CITSI	CISIN_1g032658mg	Histone H2A
A0A067FYS4	A0A067FYS4_CITSI	CISIN_1g045774mg	AB hydrolase-1 domain-containing protein
A0A067FYT0	A0A067FYT0_CITSI	CISIN_1g0244891mg	L-ascorbate peroxidase (Fragment)
A0A067FYW0	A0A067FYW0_CITSI	CISIN_1g030962mg	SKP1-like protein
A0A067FYX2	A0A067FYX2_CITSI	CISIN_1g046291mg	Uncharacterized protein
A0A067FZ00	A0A067FZ00_CITSI	CISIN_1g033124mg	MsrB domain-containing protein
A0A067FZ31	A0A067FZ31_CITSI	CISIN_1g021162mg	Pectinesterase
A0A067FZ37	A0A067FZ37_CITSI	CISIN_1g027617mg	Vesicle transport v-SNARE N-terminal domain-containing protein
A0A067FZB4	A0A067FZB4_CITSI	CISIN_1g012947mg	Saccharopine dehydrogenase NADP binding domain-containing protein
A0A067FZB6	A0A067FZB6_CITSI	CISIN_1g021527mg	tryptophan synthase
A0A067FZC5	A0A067FZC5_CITSI	CISIN_1g0018792mg	Alpha-1,4 glucan phosphorylase (Fragment)
A0A067FZE4	A0A067FZE4_CITSI	CISIN_1g016631mg	Peptidase M16 C-terminal domain-containing protein
A0A067FZE7	A0A067FZE7_CITSI	CISIN_1g001583mg	U-box domain-containing protein
A0A067FZF7	A0A067FZF7_CITSI	CISIN_1g033950mg	G protein gamma domain-containing protein
A0A067FZH5	A0A067FZH5_CITSI	CISIN_1g0217032mg	Ferritin (Fragment)
A0A067FZI2	A0A067FZI2_CITSI	CISIN_1g011641mg	UDP-glucose 6-dehydrogenase
A0A067FZI4	A0A067FZI4_CITSI	CISIN_1g008287mg	Plant intracellular Ras-group-related LRR protein 4
A0A067FZI6	A0A067FZI6_CITSI	CISIN_1g010941mg	Multiple inositol polyphosphate phosphatase 1
A0A067FZM4	A0A067FZM4_CITSI	CISIN_1g015104mg	Eukaryotic translation initiation factor 3 subunit M
A0A067FZN4	A0A067FZN4_CITSI	CISIN_1g016820mg	Thioredoxin reductase
A0A067FZN5	A0A067FZN5_CITSI	CISIN_1g039862mg	Triosephosphate isomerase (Fragment)
A0A067FZT1	A0A067FZT1_CITSI	CISIN_1g007399mg	Phosphoinositide phospholipase C
A0A067FZT7	A0A067FZT7_CITSI	CISIN_1g027222mg	Peptidyl-prolyl cis-trans isomerase
A0A067FZV6	A0A067FZV6_CITSI	CISIN_1g036208mg	Heat shock protein 70 (Fragment)
A0A067FZW0	A0A067FZW0_CITSI	CISIN_1g032181mg	Histone H2B
A0A067FZW6	A0A067FZW6_CITSI	CISIN_1g023857mg	Ribosome-recycling factor, chloroplastic
A0A067FZX2	A0A067FZX2_CITSI	CISIN_1g019293mg	UDP-glucuronate decarboxylase
A0A067FZY3	A0A067FZY3_CITSI	CISIN_1g025089mg	Clathrin light chain
A0A067FZY9	A0A067FZY9_CITSI	CISIN_1g032301mg	PH domain-containing protein
A0A067G011	A0A067G011_CITSI	CISIN_1g0279181mg	Uncharacterized protein
A0A067G028	A0A067G028_CITSI	CISIN_1g043767mg	Uncharacterized protein (Fragment)
A0A067G042	A0A067G042_CITSI	CISIN_1g013007mg	Elongation factor Tu
A0A067G050	A0A067G050_CITSI	CISIN_1g001751mg	Cation-transporting P-type ATPase N-terminal domain-containing protein
A0A067G054	A0A067G054_CITSI	CISIN_1g032692mg	Biotin carboxylation domain-containing protein
A0A067G057	A0A067G057_CITSI	CISIN_1g012195mg	BSD domain-containing protein
A0A067G079	A0A067G079_CITSI	CISIN_1g0217031mg	Ferritin (Fragment)
A0A067G089	A0A067G089_CITSI	CISIN_1g044309mg	S1 motif domain-containing protein (Fragment)
A0A067G0A7	A0A067G0A7_CITSI	CISIN_1g009626mg	Bacterial surface antigen (D15) domain-containing protein
A0A067G0A8	A0A067G0A8_CITSI	CISIN_1g036559mg	Bet v I/Major latex protein domain-containing protein (Fragment)
A0A067G0B0	A0A067G0B0_CITSI	CISIN_1g001847mg	LOV domain-containing protein
A0A067G0D8	A0A067G0D8_CITSI	CISIN_1g000428mg	Clathrin heavy chain
A0A067G0E7	A0A067ES06_CITSI	CISIN_1g017934mg	Fe2OG dioxygenase domain-containing protein
A0A067G0F8	A0A067G0F8_CITSI	CISIN_1g0087141mg	Dihydrolipoyl dehydrogenase (Fragment)
A0A067G0H0	A0A067G0H0_CITSI	CISIN_1g048784mg	Arogenate dehydratase (Fragment)
A0A067G0K3	A0A067G0K3_CITSI	CISIN_1g026175mg	Proteasome subunit beta
A0A067G0M1	A0A067FGZ6_CITSI	CISIN_1g031238mg	Uncharacterized protein
A0A067G0M1	A0A067G0M1_CITSI	CISIN_1g042687mg	Uncharacterized protein
A0A067G0M3	A0A067G0M3_CITSI	CISIN_1g031790mg	Thioredoxin domain-containing protein
A0A067G0Q1	A0A067G0Q1_CITSI	CISIN_1g048621mg	Galactokinase (Fragment)
A0A067G0Q4	A0A067G030_CITSI	CISIN_1g018895mg	Uncharacterized protein
A0A067G0R7	A0A067G0R7_CITSI	CISIN_1g014993mg	Isovaleryl-CoA dehydrogenase
A0A067G0R8	A0A067G0R8_CITSI	CISIN_1g023811mg	MPN domain-containing protein
A0A067G0S8	A0A067G0S8_CITSI	CISIN_1g032567mg	Signal peptidase complex subunit 2
A0A067G0Y5	A0A067G0Y5_CITSI	PIP2	Putative aquaporin PIP26
A0A067G127	A0A067G127_CITSI	CISIN_1g036991mg	peptide-methionine (S)-S-oxide reductase (Fragment)
A0A067G159	A0A067G159_CITSI	CISIN_1g045953mg	Prefoldin subunit 1
A0A067G1B4	A0A067G1B4_CITSI	CISIN_1g0117562mg	Major facilitator superfamily (MFS) profile domain-containing protein
A0A067G1F3	A0A067G1F3_CITSI	CISIN_1g0034991mg	AAA+ ATPase domain-containing protein (Fragment)
A0A067G1G9	A0A067G1G9_CITSI	CISIN_1g027807mg	SOUL heme-binding protein
A0A067G1H0	A0A067G1H0_CITSI	CISIN_1g036908mg	Glyceraldehyde 3-phosphate dehydrogenase catalytic domain-containing protein (Fragment)
A0A067G1J8	A0A067G1J8_CITSI	CISIN_1g009078mg	ENTH domain-containing protein
A0A067G1K1	A0A067G1K1_CITSI	CISIN_1g0001802mg	1,3-beta-glucan synthase component FKS1-like domain-containing protein (Fragment)
A0A067G1N6	A0A067G1N6_CITSI	CISIN_1g015158mg	ATP-dependent RNA helicase
A0A067G1U6	A0A067G1U6_CITSI	CISIN_1g012004mg	1-deoxy-D-xylulose-5-phosphate reductoisomerase
A0A067G1V1	A0A067G1V1_CITSI	CISIN_1g017888mg	CN hydrolase domain-containing protein
A0A067G1W8	A0A067G1W8_CITSI	CISIN_1g003172mg	ZZ-type domain-containing protein
A0A067G226	A0A067G226_CITSI	CISIN_1g030787mg	Uncharacterized protein
A0A067G234	A0A067G234_CITSI	CISIN_1g016288mg	Guanine nucleotide-binding protein alpha subunit
A0A067G248	A0A067G248_CITSI	CISIN_1g023168mg	Band 7 domain-containing protein
A0A067G249	A0A067G249_CITSI	CISIN_1g029735mg	LIM zinc-binding domain-containing protein
A0A067G275	A0A067G275_CITSI	CISIN_1g029019mg	Aldehyde dehydrogenase domain-containing protein
A0A067G2E2	A0A067G2E2_CITSI	CISIN_1g008261mg	Pectinesterase
A0A067G2H8	A0A067G2H8_CITSI	CISIN_1g025388mg	20 kDa chaperonin, chloroplastic
A0A067G2J1	A0A067G2J1_CITSI	CISIN_1g026674mg	VPS37 C-terminal domain-containing protein
A0A067G2K0	A0A067G2K0_CITSI	CISIN_1g004349mg	VWFA domain-containing protein
A0A067G2N8	A0A067G2N8_CITSI	CISIN_1g011684mg	Dihydrolipoamide acetyltransferase component of pyruvate dehydrogenase complex
A0A067G2P1	A0A067G2P1_CITSI	CISIN_1g0369101mg	Peptidase C1A papain C-terminal domain-containing protein (Fragment)
A0A067G2Q3	A0A067G2Q3_CITSI	CISIN_1g029991mg	RNase III domain-containing protein
A0A067G2R2	A0A067G2R2_CITSI	CISIN_1g021476mg	COP9 signalosome complex subunit 6
A0A067G2Y3	A0A067G2Y3_CITSI	CISIN_1g0002071mg	Proteasome activator complex subunit 4 C-terminal domain-containing protein (Fragment)
A0A067G2Y7	A0A067FUC6_CITSI	CISIN_1g021816mg	Uncharacterized protein
A0A067G332	A0A067G332_CITSI	CISIN_1g0002072mg	Proteasome activator Blm10 mid region domain-containing protein (Fragment)
A0A067G391	A0A067G391_CITSI	CISIN_1g047434mg	Mitochondrial import inner membrane translocase subunit
A0A067G394	A0A067G394_CITSI	CISIN_1g0215282mg	Uncharacterized protein (Fragment)
A0A067G399	A0A067G399_CITSI	CISIN_1g0225551mg	Nucleotidyl transferase domain-containing protein (Fragment)
A0A067G3A3	A0A067G3A3_CITSI	CISIN_1g029866mg	Thioredoxin domain-containing protein
A0A067G3A5	A0A067G3A5_CITSI	CISIN_1g025251mg	DUF3700 domain-containing protein
A0A067G3E9	A0A067G3E9_CITSI	CISIN_1g024760mg	Proteasome assembly chaperone 1
A0A067G3F9	A0A067G3F9_CITSI	CISIN_1g0115012mg	6-phosphogluconate dehydrogenase, decarboxylating
A0A067G3G5	A0A067G3G5_CITSI	CISIN_1g0068983mg	Uncharacterized protein (Fragment)
A0A067G3H4	A0A067G3H4_CITSI	CISIN_1g0068981mg	Uncharacterized protein (Fragment)
A0A067G3K8	A0A067G3K8_CITSI	CISIN_1g021113mg	D-aminoacyl-tRNA deacylase
A0A067G3K9	A0A067G3K9_CITSI	CISIN_1g034130mg	Uncharacterized protein
A0A067G3T5	A0A067G3T5_CITSI	CISIN_1g024982mg	UspA domain-containing protein
A0A067G3U1	A0A067EP55_CITSI	CISIN_1g0071332mg	Purple acid phosphatase (Fragment)
A0A067G3W4	A0A067G3W4_CITSI	CISIN_1g0295821mg	X8 domain-containing protein (Fragment)
A0A067G3X1	A0A067G3X1_CITSI	CISIN_1g003533mg	Ubiquitin carboxyl-terminal hydrolase
A0A067G3Z9	A0A067G3Z9_CITSI	CISIN_1g023208mg	Tetraspanin-3-like
A0A067G432	A0A067G432_CITSI	CISIN_1g0348952mg	Small nuclear ribonucleoprotein G (Fragment)
A0A067G448	A0A067G448_CITSI	CISIN_1g043025mg	PX domain-containing protein
A0A067G469	A0A067G469_CITSI	CISIN_1g028009mg	GOLD domain-containing protein
A0A067G482	A0A067G482_CITSI	CISIN_1g025302mg	Acireductone dioxygenase
A0A067G499	A0A067G499_CITSI	CISIN_1g027951mg	EGF-like domain-containing protein
A0A067G4B0	A0A067G4B0_CITSI	CISIN_1g045950mg	Leucine-rich repeat-containing N-terminal plant-type domain-containing protein
A0A067G4C6	A0A067G4C6_CITSI	CISIN_1g003095mg	Beta-galactosidase
A0A067G4F1	A0A067G4F1_CITSI	CISIN_1g020950mg	chlorophyllase
A0A067G4F5	A0A067G4F5_CITSI	CISIN_1g030889mg	Proteasome subunit beta
A0A067G4I9	A0A067G4I9_CITSI	CISIN_1g036856mg	VOC domain-containing protein
A0A067G4J5	A0A067G4J5_CITSI	CISIN_1g032045mg	Prefoldin subunit 2
A0A067G4K8	A0A067G4K8_CITSI	CISIN_1g029943mg	N-acetyltransferase domain-containing protein
A0A067G4L4	A0A067GW28_CITSI	CISIN_1g031787mg	40S ribosomal protein S18
A0A067G4N1	A0A067G4N1_CITSI	CISIN_1g037654mg	VOC domain-containing protein (Fragment)
A0A067G4N9	A0A067G4N9_CITSI	CISIN_1g0317442mg	MD-2-related lipid-recognition domain-containing protein (Fragment)
A0A067G4Y5	A0A067G4Y5_CITSI	CISIN_1g013571mg	Peptidase M20 dimerisation domain-containing protein
A0A067G4Z9	A0A067G4Z9_CITSI	CISIN_1g0242012mg	thioredoxin-dependent peroxiredoxin
A0A067G503	A0A067G503_CITSI	CISIN_1g028399mg	Late embryogenesis abundant protein LEA-2 subgroup domain-containing protein
A0A067G529	A0A067G529_CITSI	CISIN_1g027565mg	Ferredoxin-like protein
A0A067G543	A0A067G543_CITSI	CISIN_1g043576mg	Copper transport protein
A0A067G545	A0A067G545_CITSI	CISIN_1g014638mg	Sucrose-phosphatase
A0A067G577	A0A067G577_CITSI	CISIN_1g0002574mg	Mon2 C-terminal domain-containing protein (Fragment)
A0A067G581	A0A067G581_CITSI	CISIN_1g008815mg	WPP domain-containing protein
A0A067G5A6	A0A067G5A6_CITSI	CISIN_1g028585mg	Ribosomal protein S7 domain-containing protein
A0A067G5B8	A0A067G5B8_CITSI	CISIN_1g026270mg	DUF3700 domain-containing protein
A0A067G5C3	A0A067G5C3_CITSI	CISIN_1g028808mg	Glutaredoxin-dependent peroxiredoxin
A0A067G5G9	A0A067G5G9_CITSI	CISIN_1g018555mg	AB hydrolase-1 domain-containing protein
A0A067G5H0	A0A067G5H0_CITSI	CISIN_1g010325mg	CNNM transmembrane domain-containing protein
A0A067G5I4	A0A067G5I4_CITSI	CISIN_1g025842mg	Dienelactone hydrolase domain-containing protein
A0A067G5J2	A0A067G5J2_CITSI	CISIN_1g026476mg	Dienelactone hydrolase domain-containing protein
A0A067G5N1	A0A067G5N1_CITSI	CISIN_1g046595mg	Protein kinase domain-containing protein
A0A067G5N9	A0A067G5N9_CITSI	CISIN_1g018146mg	Activator of Hsp90 ATPase AHSA1-like N-terminal domain-containing protein
A0A067G5U4	A0A067G5U4_CITSI	CISIN_1g018767mg	Major facilitator superfamily (MFS) profile domain-containing protein
A0A067G5W9	A0A067D0G2_CITSI	CISIN_1g028755mg	inorganic diphosphatase
A0A067G5W9	A0A067G5W9_CITSI	CISIN_1g027710mg	inorganic diphosphatase
A0A067G5Y7	A0A067G5Y7_CITSI	CISIN_1g032506mg	Acyl carrier protein
A0A067G624	A0A067G624_CITSI	CISIN_1g0152642mg	Ubiquitin-like domain-containing protein (Fragment)
A0A067G628	A0A067G628_CITSI	CISIN_1g015157mg	Cation efflux protein cytoplasmic domain-containing protein
A0A067G667	A0A067G667_CITSI	CISIN_1g016789mg	non-specific serine/threonine protein kinase
A0A067G6I0	A0A067G6I0_CITSI	CISIN_1g003927mg	Cullin family profile domain-containing protein
A0A067G6I5	A0A067GK29_CITSI	CISIN_1g011159mg	Arf-GAP domain-containing protein
A0A067G6J5	A0A067G6J5_CITSI	CISIN_1g009399mg	FAD-binding PCMH-type domain-containing protein
A0A067G6M1	A0A067G6M1_CITSI	CISIN_1g017070mg	Ferredoxin--NADP reductase, chloroplastic
A0A067G6M9	A0A067G6M9_CITSI	CISIN_1g009462mg	Diacylglycerol kinase
A0A067G6N0	A0A067G6N0_CITSI	CISIN_1g033257mg	KxDL domain-containing protein
A0A067G6N9	A0A067G6N9_CITSI	CISIN_1g0034112mg	Uncharacterized protein
A0A067G6T1	A0A067G6T1_CITSI	CISIN_1g003280mg	Receptor-like serine/threonine-protein kinase
A0A067G6T3	A0A067G6T3_CITSI	CISIN_1g0003511mg	ABC-type xenobiotic transporter (Fragment)
A0A067G6U0	A0A067G6U0_CITSI	CISIN_1g027852mg	Glycolipid transfer protein domain-containing protein
A0A067G6U6	A0A067G6U6_CITSI	CISIN_1g015559mg	VWFA domain-containing protein
A0A067G6X1	A0A067G6X1_CITSI	CISIN_1g013271mg	3-dehydroquinate synthase domain-containing protein
A0A067G6Y0	A0A067HB56_CITSI	CISIN_1g036120mg	Vacuolar protein sorting-associated protein 35
A0A067G720	A0A067ETX2_CITSI	CISIN_1g001917mg	Aconitate hydratase
A0A067G720	A0A067G720_CITSI	CISIN_1g002610mg	Aconitate hydratase
A0A067G729	A0A067G729_CITSI	CISIN_1g023009mg	Fe2OG dioxygenase domain-containing protein
A0A067G744	A0A067DQ92_CITSI	CISIN_1g020083mg	NADP-dependent oxidoreductase domain-containing protein
A0A067G744	A0A067E2G3_CITSI	CISIN_1g0192001mg	NADP-dependent oxidoreductase domain-containing protein
A0A067G774	A0A067G774_CITSI	CISIN_1g012138mg	Ornithine aminotransferase
A0A067G788	A0A067G788_CITSI	CISIN_1g031752mg	Rhodanese domain-containing protein
A0A067G7B6	A0A067G7B6_CITSI	CISIN_1g022861mg	THH1/TOM1/TOM3 domain-containing protein
A0A067G7F4	A0A067G7F4_CITSI	CISIN_1g010129mg	Peptidase A1 domain-containing protein
A0A067G7P8	A0A067G7P8_CITSI	CISIN_1g032978mg	Thioredoxin domain-containing protein
A0A067G7Q7	A0A067G7Q7_CITSI	CISIN_1g0098232mg	SAC domain-containing protein
A0A067G7R5	A0A067G7R5_CITSI	CISIN_1g0029692mg	non-specific serine/threonine protein kinase (Fragment)
A0A067G7T6	A0A067G7T6_CITSI	CISIN_1g041312mg	non-specific serine/threonine protein kinase (Fragment)
A0A067G7V1	A0A067G7V1_CITSI	CISIN_1g030480mg	Uncharacterized protein
A0A067G7X9	A0A067G7X9_CITSI	CISIN_1g011290mg	DAGKc domain-containing protein
A0A067G801	A0A067G801_CITSI	CISIN_1g020642mg	Transmembrane protein 184C
A0A067G820	A0A067G820_CITSI	CISIN_1g0132242mg	E2 binding domain-containing protein (Fragment)
A0A067G832	A0A067G832_CITSI	CISIN_1g016016mg	ATP-dependent (S)-NAD(P)H-hydrate dehydratase
A0A067G842	A0A067G842_CITSI	CISIN_1g026151mg	LisH domain-containing protein
A0A067G8E4	A0A067G8E4_CITSI	CISIN_1g012788mg	Pectate lyase superfamily protein domain-containing protein
A0A067G8E6	A0A067G8E6_CITSI	CISIN_1g045724mg	Fiber protein Fb34
A0A067G8F3	A0A067G8F3_CITSI	CISIN_1g0212821mg	AB hydrolase-1 domain-containing protein
A0A067G8F9	A0A067G8F9_CITSI	CISIN_1g031364mg	Bet v I/Major latex protein domain-containing protein
A0A067G8M8	A0A067G8M8_CITSI	CISIN_1g020081mg	Glutaredoxin domain-containing protein
A0A067G8P9	A0A067G8P9_CITSI	CISIN_1g0071512mg	Uncharacterized protein (Fragment)
A0A067G8Q7	A0A067G8Q7_CITSI	CISIN_1g0264162mg	Thiaminase-2/PQQC domain-containing protein
A0A067G8T1	A0A067FFE8_CITSI	CISIN_1g031804mg	UBC core domain-containing protein (Fragment)
A0A067G8T7	A0A067G8T7_CITSI	CISIN_1g031343mg	Bet v I/Major latex protein domain-containing protein
A0A067G8V7	A0A067G8V7_CITSI	CISIN_1g034158mg	Enoyl-CoA hydratase
A0A067G8W3	A0A067G8W3_CITSI	CISIN_1g005866mg	Plasma membrane ATPase
A0A067G8W4	A0A067G8W4_CITSI	CISIN_1g017219mg	MPN domain-containing protein
A0A067G8Z5	A0A067G8Z5_CITSI	CISIN_1g029453mg	GTP-binding protein SAR1A
A0A067G928	A0A067G928_CITSI	CISIN_1g030881mg	Glutathione peroxidase
A0A067G938	A0A067G938_CITSI	CISIN_1g030780mg	HVA22-like protein
A0A067G964	A0A067FU54_CITSI	CISIN_1g011349mg	Protein kinase domain-containing protein
A0A067G964	A0A067G964_CITSI	CISIN_1g0113532mg	Protein kinase domain-containing protein
A0A067G9E4	A0A067G9E4_CITSI	CISIN_1g0029711mg	Clathrin/coatomer adaptor adaptin-like N-terminal domain-containing protein (Fragment)
A0A067G9G4	A0A067G9G4_CITSI	CISIN_1g010751mg	Glutamate--cysteine ligase
A0A067G9H4	A0A067G9H4_CITSI	CISIN_1g005321mg	Histidine kinase/HSP90-like ATPase domain-containing protein
A0A067G9J0	A0A067G9J0_CITSI	PIP1	Putative aquaporin PIP11
A0A067G9J2	A0A067G9J2_CITSI	CISIN_1g007706mg	phenylalanine--tRNA ligase
A0A067G9J7	A0A067G9J7_CITSI	CISIN_1g0366032mg	Peptidase M1 alanyl aminopeptidase C-terminal domain-containing protein (Fragment)
A0A067G9M5	A0A067G9M5_CITSI	CISIN_1g002018mg	Cation chloride cotransporter
A0A067G9P0	A0A067G9P0_CITSI	CISIN_1g022587mg	t-SNARE coiled-coil homology domain-containing protein
A0A067G9Q0	A0A067H5T8_CITSI	CISIN_1g017231mg	Mitogen-activated protein kinase
A0A067G9Q4	A0A067G9Q4_CITSI	CISIN_1g035652mg	Uncharacterized protein (Fragment)
A0A067G9U2	A0A067G9U2_CITSI	CISIN_1g041836mg	Uncharacterized protein
A0A067G9V3	A0A067G9V3_CITSI	CISIN_1g019360mg	non-specific serine/threonine protein kinase
A0A067G9V8	A0A067G9V8_CITSI	CISIN_1g043800mg	Stress-response A/B barrel domain-containing protein
A0A067G9W3	A0A067G9W3_CITSI	CISIN_1g0477472mg	NAB domain-containing protein (Fragment)
A0A067G9X6	A0A067G9X6_CITSI	CISIN_1g027879mg	DSBA-like thioredoxin domain-containing protein
A0A067GA96	A0A067GA96_CITSI	CISIN_1g006047mg	Long-chain-fatty-acid--CoA ligase
A0A067GAD1	A0A067GAD1_CITSI	CISIN_1g007263mg	Dynamin-type G domain-containing protein
A0A067GAE0	A0A067GAE0_CITSI	CISIN_1g0059551mg	Uncharacterized protein
A0A067GAG5	A0A067GAG5_CITSI	CISIN_1g018459mg	V-type proton ATPase subunit
A0A067GAH3	A0A067GAH3_CITSI	CISIN_1g022296mg	Phosphosulfolactate synthase
A0A067GAJ4	A0A067GAJ4_CITSI	CISIN_1g011858mg	MalT-like TPR region domain-containing protein
A0A067GAQ2	A0A067GAQ2_CITSI	CISIN_1g045565mg	PB1 domain-containing protein
A0A067GAQ3	A0A067GAQ3_CITSI	CISIN_1g023287mg	Band 7 domain-containing protein
A0A067GAS2	A0A067GAS2_CITSI	CISIN_1g007975mg	NADH:ubiquinone reductase (non-electrogenic)
A0A067GAV4	A0A067GAV4_CITSI	CISIN_1g0191991mg	Enoyl reductase (ER) domain-containing protein
A0A067GAX7	A0A067GAX7_CITSI	CISIN_1g022813mg	Aspergillus nuclease S1
A0A067GAX9	A0A067GAX9_CITSI	CISIN_1g004725mg	Cullin family profile domain-containing protein
A0A067GAY2	A0A067GAY2_CITSI	CISIN_1g016109mg	Fructose-bisphosphate aldolase
A0A067GAY6	A0A067GAY6_CITSI	CISIN_1g000856mg	ABC transporter B family member 19
A0A067GB00	A0A067GB00_CITSI	CISIN_1g043591mg	ZF-HD dimerization-type domain-containing protein
A0A067GB29	A0A067GB29_CITSI	CISIN_1g021066mg	Serine aminopeptidase S33 domain-containing protein
A0A067GB48	A0A067GB48_CITSI	CISIN_1g0212822mg	AB hydrolase-1 domain-containing protein
A0A067GB59	A0A067GB59_CITSI	CISIN_1g038845mg	Phytocyanin domain-containing protein
A0A067GB70	A0A067GB70_CITSI	CISIN_1g0018791mg	Alpha-1,4 glucan phosphorylase (Fragment)
A0A067GB80	A0A067GB80_CITSI	CISIN_1g009940mg	Metallo-beta-lactamase domain-containing protein
A0A067GB82	A0A067GB82_CITSI	CISIN_1g032309mg	40S ribosomal protein S19
A0A067GBA4	A0A067GBA4_CITSI	CISIN_1g021787mg	Phosphatidic acid phosphatase type 2/haloperoxidase domain-containing protein
A0A067GBB0	A0A067GBB0_CITSI	CISIN_1g010208mg	non-specific serine/threonine protein kinase
A0A067GBB7	A0A067GBB7_CITSI	CISIN_1g003751mg	glutamine--tRNA ligase
A0A067GBC6	A0A067GBC6_CITSI	CISIN_1g031713mg	UspA domain-containing protein
A0A067GBD1	A0A067GBD1_CITSI	CISIN_1g039285mg	Bacterial surface antigen (D15) domain-containing protein
A0A067GBF7	A0A067GBF7_CITSI	CISIN_1g002068mg	Clp R domain-containing protein
A0A067GBF9	A0A067GBF9_CITSI	CISIN_1g004368mg	Prolyl endopeptidase
A0A067GBG6	A0A067GBG6_CITSI	CISIN_1g0375832mg	glucan endo-1,3-beta-D-glucosidase (Fragment)
A0A067GBH9	A0A067GBH9_CITSI	CISIN_1g005466mg	Glucose/Sorbosone dehydrogenase domain-containing protein
A0A067GBI6	A0A067GBI6_CITSI	CISIN_1g020150mg	Uncharacterized protein
A0A067GBI8	A0A067GBI8_CITSI	CISIN_1g0308111mg	Phytocyanin domain-containing protein (Fragment)
A0A067GBM3	A0A067GBM3_CITSI	CISIN_1g031982mg	UBC core domain-containing protein
A0A067GBP0	A0A067GBP0_CITSI	CISIN_1g022085mg	Serine/threonine-protein phosphatase
A0A067GBP2	A0A067GBP2_CITSI	CISIN_1g030638mg	Aldehyde dehydrogenase domain-containing protein
A0A067GBP6	A0A067GBP6_CITSI	CISIN_1g032504mg	ADF-H domain-containing protein
A0A067GBU7	A0A067GBU7_CITSI	CISIN_1g018395mg	Cupin type-1 domain-containing protein
A0A067GBX3	A0A067GBX3_CITSI	CISIN_1g003341mg	Protein kinase domain-containing protein
A0A067GC02	A0A067GC02_CITSI	CISIN_1g027134mg	Glutathione peroxidase
A0A067GC44	A0A067GC44_CITSI	CISIN_1g024615mg	L-ascorbate peroxidase
A0A067GC57	A0A067GC57_CITSI	CISIN_1g030945mg	Ribosomal protein L23/L25 N-terminal domain-containing protein
A0A067GC64	A0A067GC64_CITSI	CISIN_1g013439mg	Tubulin beta chain
A0A067GC77	A0A067GC77_CITSI	CISIN_1g027915mg	Plasma membrane-associated cation-binding protein 1
A0A067GC80	A0A067GC80_CITSI	CISIN_1g032545mg	BLOC-1-related complex subunit 6 C-terminal helix domain-containing protein
A0A067GC82	A0A067GC82_CITSI	CISIN_1g029545mg	Thioredoxin domain-containing protein
A0A067GC85	A0A067GC85_CITSI	CISIN_1g010950mg	UDP-N-acetylglucosamine pyrophosphorylase
A0A067GC96	A0A067GC96_CITSI	CISIN_1g0366031mg	Uncharacterized protein (Fragment)
A0A067GCA2	A0A067GBX7_CITSI	CISIN_1g034133mg	Histone H4
A0A067GCK1	A0A067GCK1_CITSI	CISIN_1g0398393mg	GB1/RHD3-type G domain-containing protein (Fragment)
A0A067GCK1	A0A067FPX6_CITSI	CISIN_1g003528mg	Protein ROOT HAIR DEFECTIVE 3 homolog
A0A067GCL2	A0A067GCL2_CITSI	CISIN_1g025683mg	Protein kinase domain-containing protein
A0A067GCL5	A0A067GCL5_CITSI	CISIN_1g034153mg	Protein transport protein Sec61 subunit beta
A0A067GCM1	A0A067GCM1_CITSI	CISIN_1g042402mg	Coatomer subunit delta
A0A067GCQ8	A0A067GCQ8_CITSI	CISIN_1g0269491mg	V-type proton ATPase subunit E (Fragment)
A0A067GCR3	A0A067GCR3_CITSI	CISIN_1g0196391mg	GST C-terminal domain-containing protein (Fragment)
A0A067GCR9	A0A067GCR9_CITSI	CISIN_1g034751mg	Uncharacterized protein
A0A067GCY6	A0A067GCY6_CITSI	CISIN_1g027612mg	Uncharacterized protein
A0A067GD20	A0A067GD20_CITSI	CISIN_1g015268mg	Protein kinase domain-containing protein
A0A067GD27	A0A067GD27_CITSI	CISIN_1g026399mg	Nucleoside diphosphate kinase
A0A067GD34	A0A067GD34_CITSI	CISIN_1g0046342mg	4-hydroxy-3-methylbut-2-en-1-yl diphosphate synthase (Fragment)
A0A067GD39	A0A067GD39_CITSI	CISIN_1g0046341mg	4-hydroxy-3-methylbut-2-en-1-yl diphosphate synthase (Fragment)
A0A067GD47	A0A067GD47_CITSI	CISIN_1g007850mg	Protein disulfide-isomerase
A0A067GD51	A0A067GD51_CITSI	CISIN_1g008762mg	Heparanase-like protein 3
A0A067GD54	A0A067E2Q8_CITSI	CISIN_1g031086mg	60S ribosomal protein L12
A0A067GD78	A0A067GD78_CITSI	CISIN_1g026941mg	Zinc finger LSD1-type domain-containing protein
A0A067GDC3	A0A067GDC3_CITSI	CISIN_1g040175mg	Clathrin/coatomer adaptor adaptin-like N-terminal domain-containing protein
A0A067GDD2	A0A067GDD2_CITSI	CISIN_1g011636mg	glucan endo-1,3-beta-D-glucosidase
A0A067GDG2	A0A067GDG2_CITSI	CISIN_1g002775mg	Aminopeptidase
A0A067GDK2	A0A067GDK2_CITSI	CISIN_1g008797mg	Apoptosis inhibitor 5-like protein API5
A0A067GDK3	A0A067GDK3_CITSI	CISIN_1g019180mg	Uncharacterized protein
A0A067GDK8	A0A067GDK8_CITSI	CISIN_1g011679mg	Purple acid phosphatase
A0A067GDL1	A0A067GDL1_CITSI	CISIN_1g010864mg	PH domain-containing protein
A0A067GDL2	A0A067GDL2_CITSI	CISIN_1g008214mg	Uncharacterized protein
A0A067GDM6	A0A067GDM6_CITSI	CISIN_1g010053mg	Transcription factor
A0A067GDN4	A0A067GDN4_CITSI	CISIN_1g013899mg	Intimal thickness related receptor IRP domain-containing protein
A0A067GDT5	A0A067GDT5_CITSI	CISIN_1g0179612mg	Uncharacterized protein (Fragment)
A0A067GDY2	A0A067E8T0_CITSI	CISIN_1g011822mg	Translocon Sec61/SecY plug domain-containing protein
A0A067GDY3	A0A067GDY3_CITSI	CISIN_1g013437mg	Uncharacterized protein
A0A067GDY7	A0A067GDY7_CITSI	CISIN_1g007800mg	pyruvate decarboxylase
A0A067GE52	A0A067GE52_CITSI	CISIN_1g015015mg	J domain-containing protein
A0A067GE72	A0A067GE72_CITSI	CISIN_1g040792mg	Uncharacterized protein
A0A067GE76	A0A067GE76_CITSI	CISIN_1g0002572mg	SEC7 domain-containing protein (Fragment)
A0A067GE78	A0A067GE78_CITSI	CISIN_1g0002571mg	Sec7/BIG1-like C-terminal domain-containing protein (Fragment)
A0A067GE88	A0A067GE88_CITSI	CISIN_1g0015591mg	Uncharacterized protein (Fragment)
A0A067GEH3	A0A067GEH3_CITSI	CISIN_1g0015592mg	Saccharopine dehydrogenase-like C-terminal domain-containing protein (Fragment)
A0A067GEK0	A0A067GEK0_CITSI	CISIN_1g012221mg	beta-ketoacyl-[acyl-carrier-protein] synthase I
A0A067GEK9	A0A067GEK9_CITSI	CISIN_1g003661mg	Sucrose synthase
A0A067GEM3	A0A067FSW4_CITSI	CISIN_1g031952mg	40S ribosomal protein S14
A0A067GEM3	A0A067GEM3_CITSI	CISIN_1g039298mg	Ribosomal protein S11 (Fragment)
A0A067GEN5	A0A067GEN5_CITSI	CISIN_1g032938mg	Prefoldin subunit 6
A0A067GET0	A0A067GET0_CITSI	CISIN_1g017293mg	Methylthioribose-1-phosphate isomerase
A0A067GET7	A0A067GET7_CITSI	CISIN_1g025892mg	Proteasome subunit alpha type
A0A067GEU9	A0A067GEU9_CITSI	CISIN_1g015722mg	(S)-2-hydroxy-acid oxidase
A0A067GEY5	A0A067GEY5_CITSI	CISIN_1g030761mg	4-hydroxy-4-methyl-2-oxoglutarate aldolase
A0A067GF51	A0A067GF51_CITSI	CISIN_1g004125mg	Calcium permeable stress-gated cation channel 1
A0A067GF56	A0A067GF56_CITSI	CISIN_1g041981mg	Pectate lyase superfamily protein domain-containing protein (Fragment)
A0A067GF90	A0A067GF90_CITSI	CISIN_1g020639mg	Plastid lipid-associated protein/fibrillin conserved domain-containing protein
A0A067GFA3	A0A067GFA3_CITSI	CISIN_1g015308mg	Aminomethyltransferase
A0A067GFA7	A0A067GFA7_CITSI	CISIN_1g0152641mg	UBA domain-containing protein (Fragment)
A0A067GFA9	A0A067GFA9_CITSI	CISIN_1g025273mg	Tropinone reductase-like 3
A0A067GFB8	A0A067GFB8_CITSI	CISIN_1g015047mg	Patatin
A0A067GFC6	A0A067GFC6_CITSI	CISIN_1g024293mg	Pyridoxal phosphate homeostasis protein
A0A067GFE7	A0A067GFE7_CITSI	CISIN_1g012786mg	Fumarylacetoacetase
A0A067GFH2	A0A067GFH2_CITSI	CISIN_1g033492mg	Cystatin domain-containing protein
A0A067GFI3	A0A067GFI3_CITSI	CISIN_1g027438mg	Ras-related protein RABA5a
A0A067GFQ0	A0A067GFQ0_CITSI	CISIN_1g031656mg	Uncharacterized protein
A0A067GFQ3	A0A067GFQ3_CITSI	CISIN_1g017213mg	MO25-like protein At5g47540
A0A067GFQ7	A0A067GFQ7_CITSI	CISIN_1g021904mg	Inositol-1-monophosphatase
A0A067GFT0	A0A067GFT0_CITSI	CISIN_1g032997mg	NADH-ubiquinone oxidoreductase 21kDa subunit N-terminal domain-containing protein
A0A067GG13	A0A067GG13_CITSI	CISIN_1g028841mg	NAD(P)H dehydrogenase (quinone)
A0A067GG57	A0A067GG57_CITSI	CISIN_1g025673mg	DUF3700 domain-containing protein
A0A067GGA0	A0A067GGA0_CITSI	CISIN_1g024879mg	Small ribosomal subunit protein eS1
A0A067GGG4	A0A067GGG4_CITSI	CISIN_1g045994mg	Peptidase M3A/M3B catalytic domain-containing protein
A0A067GGH4	A0A067GGH4_CITSI	CISIN_1g030936mg	Casein kinase substrate phosphoprotein PP28 domain-containing protein
A0A067GGJ0	A0A067GGJ0_CITSI	CISIN_1g0029071mg	Uncharacterized protein
A0A067GGJ5	A0A067GGJ5_CITSI	CISIN_1g020501mg	Cysteine synthase
A0A067GGN9	A0A067GGN9_CITSI	CISIN_1g032182mg	KOW domain-containing protein
A0A067GGS2	A0A067GGS2_CITSI	CISIN_1g008233mg	Heat shock 70 kDa protein 8
A0A067GGU8	A0A067GGU8_CITSI	CISIN_1g018688mg	BSD domain-containing protein
A0A067GGX0	A0A067GGX0_CITSI	CISIN_1g047192mg	NAD(P)-binding domain-containing protein
A0A067GGY8	A0A067GGY8_CITSI	CISIN_1g032770mg	40S ribosomal protein S24
A0A067GH05	A0A067GH05_CITSI	CISIN_1g005468mg	Long-chain-fatty-acid--CoA ligase
A0A067GH40	A0A067GH40_CITSI	CISIN_1g010382mg	Metal transporter Nramp3
A0A067GH45	A0A067GH45_CITSI	CISIN_1g032125mg	40S ribosomal protein S16
A0A067GHC2	A0A067GHC2_CITSI	CISIN_1g039061mg	Serine incorporator
A0A067GHF3	A0A067GHF3_CITSI	CISIN_1g029481mg	GPI-anchored protein
A0A067GHG8	A0A067GHG8_CITSI	CISIN_1g0132241mg	NEDD8-activating enzyme E1 catalytic subunit (Fragment)
A0A067GHJ3	A0A067GHJ3_CITSI	CISIN_1g021838mg	NAD(P)-binding domain-containing protein
A0A067GHK8	A0A067GHK8_CITSI	CISIN_1g035537mg	60S ribosomal protein L18a
A0A067GHT3	A0A067GHT3_CITSI	CISIN_1g015415mg	Pyruvate dehydrogenase E1 component subunit beta
A0A067GHU0	A0A067GHU0_CITSI	CISIN_1g000715mg	Protein kinase domain-containing protein
A0A067GHW3	A0A067GHW3_CITSI	CISIN_1g0308261mg	Patatin
A0A067GHZ8	A0A067GHZ8_CITSI	CISIN_1g0383661mg	EF-hand domain-containing protein (Fragment)
A0A067GI16	A0A067GI16_CITSI	CISIN_1g010233mg	Aspartic proteinase
A0A067GI52	A0A067GI52_CITSI	CISIN_1g022462mg	Phosphoglycerate mutase-like protein 4
A0A067GII5	A0A067GII5_CITSI	CISIN_1g043104mg	FAD-binding PCMH-type domain-containing protein
A0A067GIJ4	A0A067GIJ4_CITSI	CISIN_1g013391mg	Tubulin beta chain
A0A067GIR1	A0A067GIR1_CITSI	CISIN_1g0018512mg	CNH domain-containing protein (Fragment)
A0A067GIS5	A0A067GIS5_CITSI	CISIN_1g006764mg	NPH3 domain-containing protein
A0A067GIU8	A0A067GIU8_CITSI	CISIN_1g029518mg	CUE domain-containing protein
A0A067GIV6	A0A067GIV6_CITSI	CISIN_1g015465mg	Obg-like ATPase 1
A0A067GIW2	A0A067GIW2_CITSI	CISIN_1g004795mg	CSC1-like protein ERD4
A0A067GIZ8	A0A067GIZ8_CITSI	CISIN_1g0397902mg	Uncharacterized protein (Fragment)
A0A067GJ53	A0A067GJ53_CITSI	CISIN_1g0188202mg	Aspartate transaminase (Fragment)
A0A067GJA1	A0A067GJA1_CITSI	CISIN_1g016689mg	Lactoylglutathione lyase
A0A067GJE3	A0A067GJE3_CITSI	CISIN_1g0188201mg	Aspartate aminotransferase (Fragment)
A0A067GJF1	A0A067GJF1_CITSI	CISIN_1g034187mg	Uncharacterized protein
A0A067GJJ2	A0A067GJJ2_CITSI	CISIN_1g0250841mg	Branched-chain-amino-acid aminotransferase (Fragment)
A0A067GJM3	A0A067E4Z1_CITSI	CISIN_1g012347mg	Tryptophan synthase
A0A067GJN1	A0A067GJN1_CITSI	CISIN_1g010683mg	Ultraviolet-B receptor UVR8
A0A067GJN2	A0A067D467_CITSI	CISIN_1g008238mg	Cysteine-rich receptor-like protein kinase 10
A0A067GJP9	A0A067GJP9_CITSI	CISIN_1g0005071mg	Uncharacterized protein (Fragment)
A0A067GJR6	A0A067E4R5_CITSI	CISIN_1g015435mg	Aspartate aminotransferase
A0A067GJS0	A0A067GJS0_CITSI	CISIN_1g015582mg	tryptophan--tRNA ligase
A0A067GJV6	A0A067GJV6_CITSI	CISIN_1g028742mg	PITH domain-containing protein
A0A067GJW0	A0A067GJW0_CITSI	PFK	ATP-dependent 6-phosphofructokinase
A0A067GJW3	A0A067GJW3_CITSI	CISIN_1g0258351mg	UspA domain-containing protein (Fragment)
A0A067GJX5	A0A067GJX5_CITSI	CISIN_1g0005072mg	Tyrosine-protein kinase ephrin type A/B receptor-like domain-containing protein (Fragment)
A0A067GJY0	A0A067GJY0_CITSI	CISIN_1g024770mg	MSP domain-containing protein
A0A067GJZ6	A0A067GJZ6_CITSI	CISIN_1g004301mg	Subtilisin-like protease
A0A067GK08	A0A067GK08_CITSI	CISIN_1g004928mg	Protein EARLY FLOWERING 3
A0A067GK18	A0A067GK18_CITSI	CISIN_1g0310772mg	Uncharacterized protein (Fragment)
A0A067GK25	A0A067GK25_CITSI	CISIN_1g0029691mg	non-specific serine/threonine protein kinase (Fragment)
A0A067GK30	A0A067GK30_CITSI	CISIN_1g024176mg	non-specific serine/threonine protein kinase
A0A067GK49	A0A067GK49_CITSI	CISIN_1g024380mg	Legume lectin domain-containing protein
A0A067GK59	A0A067GK59_CITSI	CISIN_1g037421mg	NADH:ubiquinone oxidoreductase-like 20kDa subunit domain-containing protein (Fragment)
A0A067GK81	A0A067GK81_CITSI	CISIN_1g018685mg	Histone deacetylase domain-containing protein
A0A067GKB7	A0A067GKB7_CITSI	CISIN_1g017503mg	Protein kinase domain-containing protein
A0A067GKD0	A0A067GKD0_CITSI	CISIN_1g028441mg	Vacuolar protein sorting-associated protein 28 homolog
A0A067GKD9	A0A067GKD9_CITSI	CISIN_1g019790mg	Enoyl reductase (ER) domain-containing protein
A0A067GKF2	A0A067GKF2_CITSI	CISIN_1g028409mg	Translation machinery-associated protein 22
A0A067GKF4	A0A067GKF4_CITSI	CISIN_1g019268mg	Secretory carrier-associated membrane protein
A0A067GKH9	A0A067GKH9_CITSI	CISIN_1g018026mg	Phytocyanin domain-containing protein
A0A067GKI3	A0A067GKI3_CITSI	CISIN_1g016232mg	glucan endo-1,3-beta-D-glucosidase
A0A067GKL0	A0A067GKL0_CITSI	CISIN_1g008215mg	Eukaryotic translation initiation factor 3 subunit D
A0A067GKL4	A0A067GKL4_CITSI	CISIN_1g045530mg	Peroxidase
A0A067GKL6	A0A067GKL6_CITSI	CISIN_1g015863mg	Clathrin light chain
A0A067GKL9	A0A067GKL9_CITSI	CISIN_1g040409mg	Phosphatidylinositol-specific phospholipase C X domain-containing protein (Fragment)
A0A067GKW1	A0A067GKW1_CITSI	CISIN_1g023201mg	Heme oxygenase 1
[truncated: 446 more rows]
